# Supplementary material for: Hypoxia induces phenotypic and metabolic shifts in endophytic Flavobacterium sp. 98
Source: ISME J. 2025 Dec 6;19(1):wraf269. doi: 10.1093/ismejo/wraf269 (PMC12747077; doi:10.1093/ismejo/wraf269)
Supplement: SuppData_hypoxia_isme_2025_XP [file suppdata_hypoxia_isme_2025_xp.xlsx]

## Sheet: 1.Processed_peaks
Filename	Bayona Maldonado, L.M. (Lina)_20231222_1_XP266.mzXML	Bayona Maldonado, L.M. (Lina)_20231222_1_XP268.mzXML	Bayona Maldonado, L.M. (Lina)_20231222_XP299.mzXML	Bayona Maldonado, L.M. (Lina)_20231222_XP292.mzXML	Bayona Maldonado, L.M. (Lina)_20231222_XP290.mzXML	Bayona Maldonado, L.M. (Lina)_20231222_XP291.mzXML	Bayona Maldonado, L.M. (Lina)_20231222_1_XP267.mzXML	Bayona Maldonado, L.M. (Lina)_20231222_1_XP269.mzXML	Bayona Maldonado, L.M. (Lina)_20231222_XP293.mzXML	Bayona Maldonado, L.M. (Lina)_20231222_XP301.mzXML	Bayona Maldonado, L.M. (Lina)_20231222_XP298.mzXML	Bayona Maldonado, L.M. (Lina)_20231222_XP300.mzXML
Group	MT	MT	Blank	T	T	T	MT	MT	T	Blank	Blank	Blank
1/612.5388mz/11.63min	12388.779296875	156013.859375	387.6767578125	156538.09375	140690.734375	155547.28125	145163.703125	171388.9375	155685.40625	294.92205810546875	419.5517578125	457.6519775390625
2/625.5519mz/11.71min	6623.17822265625	146588.78125	700.0878295898438	135721.1875	127852.4296875	137798.625	142828.546875	169270.40625	137303.78125	559.7501831054688	619.3193969726562	743.5916137695312
3/597.5209mz/11.46min	24297.16015625	110916.5078125	439.0066223144531	100494.796875	166965.984375	103435.6484375	176856.359375	186999.84375	100918.71875	292.47430419921875	481.1844787597656	537.8748779296875
4/611.5383mz/11.58min	41151.9140625	133503.859375	1539.9925537109375	120961.375	92150.328125	130116.8984375	107748.34375	155696.578125	101946.953125	1305.9716796875	1946.5140380859375	1851.515625
5/613.5427mz/11.58min	2789.48974609375	70319.4296875	52.50000762939453	50585.41015625	51837.34765625	69707.046875	68407.9453125	81451.59375	67960.078125	45.09147262573242	99.91567993164062	35.29500198364258
6/583.5046mz/11.27min	4859.50732421875	46504.83203125		45606.64453125	45442.35546875	46338.1171875	45929.44140625	52662.9609375	44530.22265625		13.596744537353516	32.74168014526367
7/663.4919mz/12.12min		56119.3359375	49.44227981567383	44698.03515625		42699.76171875	21431.54296875	55979.5625	44184.8125	115.7748031616211	9798.7900390625
8/598.5233mz/11.46min	7103.23974609375	40837.83984375	76.41946411132812	41136.78125	106385.9140625	74433.3046875	41201.8359375	80624.703125	42319.5234375	21.862430572509766	146.24473571777344	155.5476837158203
9/641.5102mz/12.12min		48586.3984375	78.13272094726562	35855.2890625		35470.51953125	17339.373046875	46577.53515625	35658.14453125	48.249122619628906	10433.0908203125
10/245.1287mz/4.29min	22939.712890625	21737.025390625	36548.640625	21850.9296875	19223.390625	22580.751953125	22505.615234375	21654.935546875	22952.74609375	35358.97265625	36281.125	38955.078125
11/755.5821mz/11.50min	4710.76953125	34159.75	276.60540771484375	26262.646484375	23264.580078125	22016.744140625	28639.21875	24126.861328125	24717.001953125	54.33045959472656	3869.908203125	122.00789642333984
12/625.5511mz/11.53min	1320.3402099609375	24597.91015625	21.157501220703125	32784.69140625	25453.51171875	32208.505859375	18216.546875	28193.041015625	32489.93359375	50.54340362548828	72.13102722167969	50.77166748046875
13/197.1286mz/3.19min	21458.849609375	20152.826171875	30691.673828125	20122.505859375	18033.974609375	19598.2734375	20811.9140625	19903.890625	21227.94921875	30282.640625	32238.97265625	33632.08203125
14/627.5311mz/11.33min	1001.8901977539062	19499.873046875	80.32418823242188	53089.6875	54201.78515625	52960.4453125	20227.115234375	23000.962890625	53919.48046875	70.47850036621094	80.63563537597656	106.92865753173828
15/609.5203mz/11.34min	2201.928955078125	11983.5791015625		23449.763671875	23094.75	23920.552734375	11860.962890625	14580.1318359375	23217.08984375
16/261.1236mz/3.07min	6804.9111328125	25679.78515625	12796.77734375	25782.15625	23190.447265625	25371.837890625	26278.072265625	25357.48828125	6745.23583984375	12247.56640625	12806.177734375	13918.794921875
17/211.1443mz/4.01min	15991.59375	15052.3837890625	25069.802734375	15000.20703125	12913.9677734375	15237.6259765625	15495.41015625	15011.8369140625	15778.0341796875	23807.462890625	24639.45703125	26508.130859375
18/623.5361mz/11.47min	2186.97021484375	15234.97265625	8.619927406311035	30926.0625	30574.52734375	29983.7421875	15258.037109375	17516.626953125	30000.07421875		9.305049896240234	5.345317363739014
19/759.5496mz/13.21min		13611.1103515625		13894.8125		13039.375	12821.0029296875	13389.8447265625	19475.9140625
20/613.5152mz/11.17min	629.800537109375	5930.9619140625		21309.6953125	20312.578125	19991.798828125	5875.16796875	6870.4287109375	20529.1875
21/633.5183mz/11.58min	911.0097045898438	12850.470703125	25.070220947265625	13161.759765625	12824.8173828125	13701.623046875	12698.703125	14418.2041015625	12688.2529296875	13.186903953552246
22/211.1442mz/3.80min	18782.41796875	17545.681640625	7703.73046875	3257.01806640625	15450.3212890625	18063.88671875	18340.611328125	3259.843017578125	18557.734375	7517.365234375	7784.81298828125	8568.734375
23/741.5634mz/11.40min	2714.482421875	16208.7255859375		12952.7587890625	11479.8173828125	10698.095703125	13947.6787109375	11278.9501953125	12446.251953125		6.341635227203369
24/245.0955mz/1.61min	10193.654296875	10104.33984375	23971.013671875	11169.181640625	10009.7373046875	10861.4833984375	9780.4248046875	10740.4619140625	11564.1162109375	22506.40625	24135.5703125	26744.5078125
25/611.5356mz/11.48min	1114.638671875	23342.103515625	211.9178009033203	27108.67578125	12544.5234375	27479.0390625	9025.19921875	23493.35546875	25262.451171875	119.25957489013672	262.72998046875	206.9597625732422
26/457.3999mz/8.59min			11357.26953125					3.195939064025879		10477.8779296875	10760.46875	11896.7607421875
27/569.4890mz/11.16min	1015.6378173828125	10018.650390625		9986.2490234375	9666.1494140625	9828.1904296875	10004.673828125	12539.9765625	9647.8173828125
28/623.4996mz/12.10min	6.299616813659668	13454.615234375		9648.083984375		9722.1181640625	5019.82421875	12920.8525390625	9702.6650390625		2870.84814453125
29/284.2950mz/12.52min	7969.6708984375	7894.62744140625	18938.70703125	6445.49169921875	7485.83447265625	10295.8212890625	6548.82568359375	5184.8115234375	10902.6484375	14044.8369140625	14635.16015625	16360.1806640625
30/676.4914mz/11.28min	7176.4736328125	2163.88427734375	23848.2890625	13123.8876953125	1330.9371337890625	432.9294128417969	2118.12646484375	15343.431640625	21824.916015625	4124.71533203125	22981.404296875	11027.5283203125
31/624.5393mz/11.47min	778.4976806640625	5802.8720703125		11634.2666015625	12837.7177734375	11311.888671875	5860.98974609375	6703.34228515625	11145.2060546875
32/601.4916mz/14.02min		8436.3916015625		8067.27978515625		10857.24609375	4907.044921875	8806.2177734375	12462.75390625
33/245.1286mz/4.10min	8443.8828125	7679.6162109375	16787.494140625	7786.484375	6397.30908203125	7879.2392578125	8032.47802734375	7572.97705078125	8345.9375	15714.3408203125	16522.03125	17909.7421875
34/322.0483mz/0.45min	8178.3828125	1252.9266357421875	4208.4345703125	10911.3662109375	16932.771484375	9395.7158203125	5913.07080078125	7541.693359375	7519.8330078125	10324.65234375	7940.67578125	10476.4033203125
35/922.0099mz/0.26min	4870.4404296875	7626.529296875	9799.01171875	7054.76318359375	6589.3046875	4363.68359375	7774.591796875	5347.83544921875	3731.7431640625	11217.111328125	7309.37548828125	8139.40576171875
36/634.5020mz/14.06min											7063.47119140625
37/160.0756mz/1.39min	7952.865234375	7708.8525390625	26.881908416748047	7114.83251953125	6132.63134765625	7306.7353515625	7753.875	6076.35498046875	6987.48779296875	14.08159351348877		10.831823348999023
38/312.3263mz/13.69min	5411.37744140625	5540.82080078125	14382.474609375	4589.92041015625	5340.52294921875	7736.0498046875	4529.86767578125	3685.239990234375	8228.1845703125	10652.779296875	10313.212890625	12333.298828125
39/595.5047mz/11.21min	864.7258911132812	4326.6572265625		8195.2880859375	7624.0498046875	7916.60107421875	4276.12646484375	5132.845703125	7839.07763671875
40/610.5236mz/11.33min	687.7122802734375	4950.39990234375		7939.134765625	7886.59423828125	9772.3544921875	4113.30224609375	5024.1064453125	7546.14013671875
41/387.3220mz/11.58min	425.5445251464844	6300.9716796875		6259.92138671875	5742.591796875	6433.50537109375	5903.01708984375	6717.63916015625	6300.7958984375
42/677.3719mz/9.06min	6.83922004699707		6779.408203125		6.786462783813477					6064.21533203125	6451.5625	7132.05859375
43/663.4922mz/12.66min		6162.13916015625		12908.068359375		12796.0869140625	1140.3944091796875	6124.8447265625	12890.2587890625		268.1629943847656
44/889.4818mz/4.92min			5134.80029296875							5891.96484375	5882.556640625	6004.36474609375
45/579.5097mz/14.01min		5869.88720703125		4948.8408203125		6863.49658203125	2634.955810546875	5624.3271484375	8087.90771484375
46/338.3419mz/13.36min	7535.10595703125	6578.1962890625	10660.6865234375	8033.697265625	4225.30419921875	2634.73876953125	3605.12109375	3844.185302734375	2553.1572265625	4881.75048828125	11712.8798828125	7983.220703125
47/619.5023mz/11.46min	501.8014831542969	5692.7763671875		5764.9130859375	6097.32470703125	5743.38330078125	5630.193359375	6295.4287109375	5402.72509765625
48/262.1267mz/3.11min	5686.89501953125	5361.00927734375	10354.662109375	5664.3251953125	5022.25146484375	5624.740234375	5396.1640625	5215.6328125	6128.6650390625	10000.2666015625	10570.849609375	11150.798828125
49/594.3767mz/10.38min	5769.42578125	5755.11572265625		5554.8544921875	5100.56396484375	5920.08984375	5403.9599609375	5872.35205078125	4936.525390625		7.528092384338379
50/572.4346mz/11.71min			5244.14794921875								3541.375244140625	6569.24169921875
51/677.5077mz/13.10min	84.54155731201172	9033.015625	217.2413330078125	7841.953125	22.295330047607422	7133.1904296875	3049.382080078125	9060.96875	7749.51416015625	135.9879608154297	63493.125	112.376220703125
52/183.0917mz/3.87min	5154.54248046875	4832.77734375	11967.9423828125	4766.62890625	4231.1318359375	5140.962890625	4989.3173828125	4816.64892578125	5034.71533203125	11103.1474609375	11433.6025390625	12308.4638671875
53/639.5670mz/11.63min	190.6963653564453	4246.1875		6196.00537109375	5047.32177734375	6158.283203125	3590.088134765625	5002.03515625	6111.14794921875
54/922.0098mz/0.03min	4698.20849609375	5177.482421875	5285.4736328125	17453.189453125	6583.57275390625	3729.101806640625	4036.373779296875	4812.76708984375	2101.1845703125	6809.07421875	17668.193359375	2683.234619140625
55/745.5342mz/12.25min		4199.38916015625		4517.5361328125		5282.77587890625	5295.9306640625	4575.3017578125	7264.8505859375
56/363.2532mz/12.14min	5568.734375	3976.191162109375	5632.41064453125	4089.335693359375	5098.60986328125	4259.931640625	4355.75927734375	3954.24072265625	3916.649169921875	5709.23876953125	5497.04736328125	5889.2509765625
57/622.0292mz/0.36min	3217.855224609375	6491.63330078125	9285.6025390625	16296.572265625	6171.84033203125	493.3432312011719	7151.501953125	2825.739990234375	2764.28466796875	1917.3843994140625	738.0946044921875	7613.57958984375
58/181.0971mz/1.61min	4136.876953125	4047.951904296875	10106.19140625	4451.291015625	3912.070068359375	4477.3642578125	3977.515625	4397.67431640625	4756.41259765625	9397.6318359375	10199.6982421875	11410.1259765625
59/246.1317mz/4.29min	4264.74462890625	4341.40380859375	9489.6552734375	4081.79345703125	3657.986083984375	4546.58447265625	4202.39453125	4068.671630859375	4380.4453125	8817.1103515625	8530.0107421875	10161.9697265625
60/629.4620mz/11.69min											4250.94677734375
61/639.5308mz/11.25min	116.32225036621094	1259.018798828125		7021.15625	6972.00537109375	6793.6689453125	1265.18701171875	1464.9503173828125	6729.3681640625
62/647.5338mz/11.71min	95.35319519042969	3894.293212890625		3727.679443359375	5917.224609375	4215.42724609375	4743.53271484375	4369.29052734375	3732.876708984375
63/511.1656mz/1.61min	3768.5263671875	3638.5654296875	9050.1142578125	4046.26171875	3784.1162109375	3862.030029296875	3475.453369140625	3933.84619140625	4310.33642578125	8498.2900390625	9138.58984375	10202.841796875
64/608.3928mz/10.98min	8451.9638671875	7646.4072265625	141.4500274658203	3874.520263671875	3349.351318359375	4028.798583984375	7142.9013671875	7327.17431640625	4048.119384765625	113.11489868164062	108.70707702636719	89.48136138916016
65/737.5676mz/13.20min		3694.141845703125		3583.78125		3474.273681640625	3400.5712890625	3568.220947265625	5964.34521484375
66/690.5055mz/11.26min	14824.8486328125	3220.83251953125	13989.2880859375	776.4786987304688	1347.7386474609375	931.607421875	4430.625	755.6494750976562	3924.990478515625	693.0414428710938	18375.814453125	8920.431640625
67/641.5103mz/12.65min		3571.6572265625		3712.653076171875		3755.849365234375	688.8333129882812	3521.223876953125	7404.171875		238.60202026367188
68/229.1004mz/3.49min	3386.412841796875	4485.1044921875	3092.1494140625	3783.36279296875	2184.540771484375	3592.460693359375	4625.9521484375	4767.2529296875	3681.7626953125	1390.9278564453125	297.4360046386719	2196.445556640625
69/612.5201mz/14.08min											3459.77685546875
70/606.3767mz/9.99min	2444.3583984375	2505.98876953125		5105.30322265625	4171.71240234375	5146.9150390625	2336.041748046875	2292.900634765625	4283.4521484375
71/415.2116mz/7.90min	7662.7392578125	7276.5380859375	4168.7548828125	1304.5877685546875	1943.55615234375	1486.367431640625	2162.538330078125	1509.13232421875	2555.01220703125	4400.72900390625	4098.4228515625	7119.9482421875
72/1222.0645mz/11.58min	6.347541332244873	3283.1865234375		3059.8251953125	3295.505126953125	3177.592041015625	3291.84814453125	3756.998046875	2946.3828125
73/385.1771mz/5.29min	3147.97705078125	3120.5283203125		3129.794189453125	2778.793212890625	3360.17578125	3309.305908203125	3426.44287109375	3172.987548828125	3.687767744064331
74/210.0220mz/3.69min	4238.75244140625	4412.44482421875		2021.666015625	1725.3824462890625	1908.3330078125	4145.908203125	4243.58642578125	2147.7841796875
75/183.0781mz/4.86min	3047.308837890625	3147.836669921875	3066.464111328125	3248.666748046875	3178.7587890625	3195.955078125	3197.653564453125	3117.908447265625	3006.472900390625	3183.424072265625	3072.6123046875	2907.691162109375
76/198.1317mz/3.19min	3248.724609375	3076.728271484375	5391.33837890625	2960.192626953125	2351.21435546875	2899.287353515625	3144.3388671875	2954.532470703125	2959.318359375	4665.638671875	5050.240234375	5969.556640625
77/769.5984mz/11.63min	1058.3602294921875	3882.219970703125	2064.1728515625	3266.9423828125	3173.074951171875	3006.9140625	3347.5634765625	2857.022705078125	3365.851318359375	677.42529296875	29041.203125	1007.5554809570312
78/369.3114mz/11.58min	161.7041473388672	2596.9423828125		3799.764892578125	3271.84228515625	3534.301513671875	2725.413330078125	2890.033203125	3410.6376953125
79/284.9110mz/13.52min	3966.7783203125	3051.388427734375	3455.703369140625	2431.290283203125	3072.906005859375	2744.876953125	3334.46728515625	3067.588134765625	2739.8154296875	2776.861083984375	2493.80078125	3657.642333984375
80/922.0100mz/0.46min	3516.1884765625		2263.246826171875	2991.17236328125	40.94099426269531	4740.94775390625	1755.7861328125	3159.6083984375	3059.06494140625	5435.689453125	47.00574493408203	5329.71923828125
81/592.4606mz/11.70min	4495.72509765625		1939.3056640625				108.27122497558594			3239.344482421875	2870.006591796875	26338.412109375
82/279.1340mz/3.27min	3572.215576171875	3174.38623046875		2807.5576171875	2260.619873046875	2700.4033203125	3321.467041015625	3027.93359375	2990.362548828125
83/655.5260mz/13.10min	10.145882606506348	5201.21923828125	396.10284423828125	4556.28857421875	9.852134704589844	4165.06591796875	1793.7728271484375	5163.111328125	4623.30908203125	27.78058433532715	37119.51171875	94.54432678222656
84/601.4918mz/12.94min		2297.22021484375		3267.106689453125		3547.981689453125	2413.522705078125	2261.556396484375	4195.4052734375
85/111.0202mz/11.36min	4238.22216796875	2772.7880859375	3807.950927734375	2404.55712890625	2285.748046875	2293.810791015625	2695.90869140625	2211.3046875	2324.744140625	3955.9794921875	3839.1748046875	3443.916015625
86/282.2793mz/11.51min	1516.474609375	642.9935913085938	4026.771484375	2854.170166015625	2990.365234375	2257.947021484375	473.86541748046875	532.8687133789062	2546.81884765625	3681.260009765625	4123.67919921875	4499.892578125
87/677.5076mz/13.64min		2944.829345703125	24.55344009399414	2959.75390625		2600.655517578125	388.8255615234375	3090.72119140625	2773.254150390625	12.041900634765625	5596.595703125	6.115731716156006
88/662.4755mz/11.27min	139.03665161132812	2646.60107421875	3005.74462890625	5782.326171875		15.178787231445312	29.01238250732422	7408.654296875	6570.71875	56.55470657348633	2661.461181640625	51.035011291503906
89/641.5463mz/11.44min	108.07283020019531	2612.55078125	119.53218841552734	7235.39599609375	7046.0556640625	7109.708984375	2676.499755859375	3105.109375	7374.14501953125	127.86102294921875	126.49756622314453	191.1824188232422
90/440.2774mz/8.58min	2525.46875	3654.164794921875		2637.466064453125	2665.71728515625	2285.2646484375	3355.28662109375	4379.4580078125	2432.24560546875			4.673459053039551
91/593.5255mz/11.58min	92.12539672851562	2684.355712890625		2689.047119140625	2371.028076171875	2418.985595703125	2544.909423828125	3216.53076171875	2711.398193359375
92/672.4165mz/9.06min			2674.692138671875							2295.998046875	2546.220703125	2815.239013671875
93/417.1181mz/3.78min			2581.437744140625							2482.091064453125	2617.968505859375	2974.62353515625
94/576.4612mz/13.76min		6021.587890625	50.20653533935547	4172.708984375	11.35117244720459	2578.08056640625	2948.116455078125	6864.2958984375	3801.23486328125	27.17921257019043	593.0313720703125	92.36963653564453
95/346.3107mz/12.39min	2279.97314453125	1921.171875	6156.18017578125	1685.7982177734375	2083.098876953125	2864.30810546875	1665.5511474609375	1356.7491455078125	2943.584228515625	4234.302734375	4492.703125	5241.52001953125
96/222.1125mz/4.73min	3208.7607421875	3315.5712890625		1920.7376708984375	1935.100341796875	1649.347900390625	3167.34765625	3149.471923828125	1943.283203125
97/372.1919mz/4.07min	2523.546142578125	2648.671142578125		2516.07421875	2559.57275390625	2163.404541015625	2464.38720703125	2530.16845703125	2688.697021484375
98/637.5517mz/11.61min	175.91552734375	1809.30908203125		3200.26513671875	3150.02001953125	3122.757568359375	1795.6112060546875	2005.0423583984375	3037.450439453125
99/452.2775mz/8.30min	1476.92333984375	2163.43212890625		3078.1162109375	2830.608154296875	2586.598876953125	2019.3841552734375	2505.775390625	2792.359375			3.747995376586914
100/267.0774mz/1.61min	2361.337158203125	2210.53125	4938.26123046875	2479.677001953125	2385.8447265625	2335.08056640625	2139.052734375	2457.30517578125	2553.003173828125	4616.03369140625	4985.0205078125	5570.21484375
101/454.2929mz/9.17min	4860.0068359375	7057.90087890625	139.09063720703125	2688.182373046875	2444.333251953125	2354.377685546875	6486.72216796875	8285.12890625	2461.00830078125	120.0414810180664	126.38269805908203	169.64686584472656
102/724.4772mz/11.26min		3907.907958984375	445.4187927246094	3616.644775390625		3848.16162109375	708.399169921875	3227.36962890625	1671.0421142578125	6.81557559967041	7356.37646484375	8.966463088989258
103/212.1473mz/3.85min	1686.691162109375	1713.5762939453125	3943.060302734375	1834.859130859375	2224.491455078125	1897.9852294921875	1662.894775390625	2665.00830078125	2867.47412109375	3675.35107421875	3316.891845703125	4021.49072265625
104/759.5495mz/13.74min		2419.122314453125		1489.3885498046875		2453.542236328125	2055.974365234375	2614.909912109375	3947.7607421875
105/212.1473mz/4.01min	2434.930419921875	2302.401611328125	4845.30322265625	2346.825439453125	1952.3896484375	2401.906005859375	2406.9208984375	2278.773681640625	2495.943603515625	4417.63232421875	4756.5537109375	5285.41064453125
106/601.4917mz/13.46min		2348.307861328125		2444.401611328125		3090.972412109375	1866.378173828125	2217.613525390625	3413.4521484375
107/313.2735mz/10.17min			2656.830810546875	4.396712779998779	5.707605838775635				11.663192749023438	2386.745361328125	2522.43017578125	2811.583984375
108/181.0971mz/3.49min	2297.178955078125	3021.578857421875	1994.3907470703125	2501.286865234375	1444.49658203125	2425.021484375	3126.34326171875	3210.4384765625	2455.159423828125	919.606201171875	171.97019958496094	1378.81640625
109/671.5205mz/11.08min	271.6048583984375	1768.0228271484375		2738.445556640625	3483.200439453125	4265.09228515625	1726.5174560546875	1951.0765380859375	3048.32080078125
110/688.4910mz/11.27min	243.0455322265625	6327.66162109375	3446.01171875	19323.17578125	34.746944427490234	76.47029113769531	133.64662170410156	11809.349609375	20735.033203125	50.44383239746094	3865.755859375	1212.9171142578125
111/911.4637mz/4.91min			1966.548095703125							2268.0673828125	2322.05322265625	2339.371826171875
112/602.4948mz/14.04min		2239.424072265625		2138.87548828125		2794.303466796875	2050.502197265625	2340.13671875	3124.10595703125
113/481.2708mz/9.09min	2090.443115234375	2340.14111328125		2205.74853515625	1747.657470703125	2229.793701171875	2320.17626953125	2626.00830078125	2408.319580078125
114/592.4612mz/11.25min	6834.4150390625		1999.945068359375				1172.2490234375		10.156698226928711	2259.383544921875	19277.00390625	3062.732666015625
115/295.1728mz/12.76min	2373.7470703125	2110.619384765625	5683.060546875	1721.779296875	1820.908203125	2927.3251953125	1679.00732421875	1352.7637939453125	3000.373291015625	3006.537353515625	1527.2611083984375	4505.00732421875
116/554.4779mz/13.77min		5519.56640625	6.152491569519043	3057.427001953125		2132.567138671875	2322.8681640625	5224.38427734375	2970.2685546875	12.886014938354492	524.7001953125	8.636005401611328
117/177.0910mz/5.68min	2339.464111328125	2265.929931640625		2112.224853515625	1595.89306640625	2170.03369140625	2409.94970703125	2368.00244140625	2155.58837890625
118/624.5030mz/12.11min		5425.384765625		2153.1796875		2012.9384765625	1068.6065673828125	2827.1044921875	4049.5859375		681.4935302734375
119/383.1613mz/5.08min	2148.528564453125	1931.0771484375		2114.761474609375	1771.215087890625	2260.543701171875	2119.27978515625	2135.705810546875	2267.5869140625
120/279.1591mz/9.82min	2139.165283203125	2043.8790283203125	2638.256103515625	2096.196533203125	2069.858154296875	2047.7191162109375	1998.2073974609375	2021.7723388671875	2271.309326171875	2326.061279296875	2145.68212890625	2463.479736328125
121/496.3392mz/9.23min			2209.9169921875	3.8021321296691895						2105.483154296875	2067.1796875	2353.06396484375
122/169.0972mz/1.65min	2126.5400390625	1830.0537109375	3424.347900390625	2006.6328125	1891.123779296875	1733.7811279296875	1976.7255859375	1782.531982421875	2122.748779296875	3659.364990234375	3910.21240234375	4094.6767578125
123/245.0955mz/1.28min	1979.1097412109375	1830.6578369140625	6254.17431640625	2023.1539306640625	1812.3016357421875	1969.416259765625	1739.273681640625	2063.967529296875	2097.83203125	5946.40087890625	6449.3994140625	7077.44580078125
124/607.5413mz/12.04min		2023.08251953125		4154.712890625	35.801353454589844	21.232784271240234	13.097886085510254	3489.994140625	3614.97705078125
125/374.3419mz/13.30min	1620.5599365234375	1540.34912109375	4506.97216796875	1343.6534423828125	1656.3204345703125	2380.971923828125	1256.9583740234375	1099.3282470703125	2456.05908203125	3209.734375	3060.281005859375	3851.23779296875
126/185.1285mz/3.52min	2129.076171875	1858.7271728515625	4759.2939453125	1906.525390625	1693.1053466796875	1908.4637451171875	1951.9822998046875	1797.647216796875	2076.124755859375	4756.70556640625	5127.7890625	5511.14208984375
127/637.3056mz/11.30min	3068.904541015625	1978.024169921875	2921.880859375	1782.3814697265625	1759.0523681640625	1717.166015625	1995.49365234375	1920.775634765625	1763.3731689453125	3427.299560546875	3143.236083984375	3062.266845703125
128/391.2845mz/12.78min	1972.197265625	1888.8428955078125	2580.383544921875	1695.5384521484375	1916.083984375	1310.5908203125	2068.7646484375	1893.8701171875	1998.1170654296875	2417.998046875	2555.130615234375	3307.447021484375
129/685.4742mz/12.71min		1873.6085205078125		2181.34716796875		2145.9443359375	34.1765251159668	1841.03369140625	2059.10595703125
130/604.3844mz/10.16min	2714.85986328125	2035.4100341796875	1945.5906982421875	1728.6494140625	1855.7598876953125	1787.7469482421875	2366.534423828125	2140.3095703125	1658.726806640625	1955.2542724609375	2023.5318603515625	1960.25390625
131/201.0734mz/0.61min	2004.06591796875	1915.4132080078125		1982.7493896484375	1791.02001953125	1694.739013671875	2141.9052734375	1945.03515625	1955.8824462890625
132/773.5765mz/13.29min											1939.1602783203125
133/674.4758mz/11.74min		1904.9908447265625	61.29076385498047	5212.88916015625		4473.560546875	405.6402893066406	1899.1727294921875	5351.0009765625		351.86834716796875
134/313.2740mz/11.68min	2721.966796875	1773.513671875	5163.11669921875	1493.127685546875	1940.7188720703125	1787.48828125	1449.86279296875	1195.7430419921875	1701.7802734375	7763.39306640625	4642.59130859375	6066.015625
135/235.1190mz/0.82min	2349.8251953125	1435.4832763671875	8594.6240234375	1754.2294921875	1577.0941162109375	1496.485107421875	1705.9884033203125	1397.310302734375	1956.7720947265625	9545.0205078125	9646.595703125	10173.0732421875
136/501.3172mz/9.46min	1624.691162109375	1885.5633544921875		1822.1749267578125	1999.137451171875	2207.7197265625	1742.5048828125	2191.24267578125	1656.9422607421875
137/440.2773mz/8.44min	1767.9925537109375	2543.36865234375		1868.017333984375	1831.725341796875	1639.7227783203125	2233.703125	3006.971923828125	1760.255859375
138/535.4721mz/11.29min	1745.0521240234375	393.6115417480469	6197.6826171875	1927.4337158203125	261.95843505859375	28.1082820892334	158.1643524169922	2807.2763671875	4158.3583984375	153.3176727294922	5577.61328125	3084.9658203125
139/268.1046mz/0.60min	6.429140090942383		1775.10546875							1774.0804443359375	1993.01513671875	2024.8980712890625
140/590.4454mz/11.88min			1702.5118408203125							49.295284271240234	7842.099609375	1829.322998046875
141/723.5522mz/12.20min		1828.9990234375		1590.51220703125		1781.451171875	1683.0357666015625	1703.095458984375	2748.815673828125
142/738.4914mz/11.26min		2120.847412109375	43.33546447753906	3241.2529296875		1276.5372314453125	20.17003631591797	1327.1131591796875	2357.099365234375		3460.52734375
143/179.0914mz/0.60min	2010.759765625	1786.3592529296875		1639.877197265625	1661.447021484375	1485.677978515625	1841.1251220703125	1636.5699462890625	1782.7801513671875
144/777.5613mz/11.51min	115.4395523071289	2496.50244140625		2093.81396484375	1773.591552734375	1709.99267578125	1970.793701171875	1653.0889892578125	1720.546142578125		15.327808380126953
145/213.1598mz/4.42min	1718.1600341796875	1645.0404052734375	4241.3271484375	1666.8236083984375	1297.56640625	1706.99560546875	1722.861572265625	1592.1123046875	1756.8292236328125	3709.5478515625	3950.336669921875	4559.4404296875
146/713.5678mz/11.52min	191.10385131835938	1882.47216796875		890.6163940429688	1736.3251953125	1661.5625	1994.7679443359375	1697.40478515625	1877.320068359375
147/727.5469mz/11.22min	568.9822387695312	2257.061279296875		1849.6336669921875	1653.0980224609375	1558.2176513671875	1863.024169921875	1626.9105224609375	1779.9326171875
148/510.3638mz/10.15min			1758.7734375							1550.1129150390625	1667.4215087890625	1907.418212890625
149/233.1318mz/5.30min	1699.8831787109375	1723.0714111328125		1586.6971435546875	1424.2735595703125	1765.5230712890625	1756.4107666015625	1897.935791015625	1601.25830078125
150/678.5111mz/13.12min	8.043190002441406	3657.077880859375	167.6479034423828	1917.55322265625		1676.15771484375	722.8755493164062	2240.832275390625	1884.977783203125	15.676326751708984	13182.03125	43.360389709472656
151/419.3117mz/6.64min	1029.3173828125	1564.2586669921875		1744.3704833984375	1712.456298828125	1676.7032470703125	1480.1319580078125	1797.105224609375	1663.755126953125
152/201.1234mz/2.21min	1738.2828369140625	1479.996337890625	3136.016845703125	1604.06494140625	1476.9405517578125	1396.3310546875	1576.945556640625	1420.4814453125	1708.75927734375	3341.13037109375	3503.582763671875	3675.64599609375
153/625.5152mz/11.06min	92.1039810180664	463.354248046875		3085.964599609375	2691.0439453125	2748.15185546875	447.9678649902344	589.922119140625	3030.429443359375
154/721.5343mz/12.69min											1637.810302734375
155/614.4425mz/12.18min	569.66064453125		2644.715576171875				8.353642463684082			3195.418701171875	407.9564514160156	4287.4384765625
156/655.5260mz/13.62min		1744.0279541015625	7.520856857299805	1545.5333251953125		1494.390380859375	120.4423828125	1842.42626953125	1650.0643310546875		2833.9365234375
157/612.4286mz/12.17min			2827.264404296875			5.241145133972168					312.85150146484375	3951.703369140625
158/579.5099mz/12.94min		1288.751220703125		1849.224853515625		2129.75537109375	1101.72412109375	1229.623779296875	2703.944580078125
159/301.1945mz/7.87min	1622.350830078125	1436.7437744140625		1507.7005615234375	1231.6051025390625	1549.822509765625	1664.3006591796875	1577.31640625	1592.0650634765625
160/611.6065mz/11.68min		1979.197509765625		1488.868896484375	1372.9686279296875	1758.068359375	1606.001953125		1312.4693603515625
161/210.0220mz/3.83min	1978.79931640625	2122.32421875		1027.8226318359375	904.2174072265625	982.9873046875	1969.51123046875	2198.070556640625	1114.152099609375
162/590.4458mz/11.73min			11275.6728515625							23.69228744506836	1153.6103515625	1921.639404296875
163/674.4750mz/11.34min		1309.0107421875	340.4948425292969	5939.76123046875		1570.596923828125	7.50691032409668	2686.338134765625	8879.2939453125		1527.6219482421875	48.309181213378906
164/295.1727mz/10.40min	1595.3460693359375	1073.632568359375	3749.04638671875	932.1038818359375	1372.6673583984375	1504.1190185546875	994.440185546875	856.8867797851562	1540.5706787109375	3296.31982421875	5183.53662109375	3626.791015625
165/642.5136mz/12.67min		1436.969970703125		1578.5804443359375		2751.668701171875	180.76373291015625	1441.8626708984375	1608.614990234375
166/149.0233mz/9.87min	1504.5736083984375	1428.46484375	1869.4197998046875	1541.441650390625	1451.6170654296875	1445.4981689453125	1410.0821533203125	1423.385498046875	1531.9454345703125	1692.040771484375	1490.7484130859375	1835.9051513671875
167/185.1285mz/3.39min	1528.86865234375	1334.0240478515625	3408.32177734375	1444.9095458984375	1183.665283203125	1326.0126953125	1408.7171630859375	1316.8203125	1530.3223876953125	3295.279296875	3513.120849609375	3839.157470703125
168/597.5188mz/11.25min	112.56074523925781	1710.362548828125	16.209388732910156	1935.0208740234375	1241.654052734375	1917.331298828125	1026.8282470703125	2303.516357421875	2528.027587890625		15.608205795288086
169/331.2845mz/10.16min			1471.050048828125							1314.60205078125	1459.067626953125	1602.7779541015625
170/433.1130mz/4.25min			1492.22998046875							1344.631103515625	1429.4246826171875	1633.7830810546875
171/343.1299mz/3.66min	1000.2024536132812	1277.02685546875		1703.197509765625	1681.5150146484375	1488.754638671875	1133.3343505859375	1392.152099609375	1526.792724609375
172/511.2552mz/5.60min	1460.321533203125	1444.091552734375	770.1928100585938	1606.4324951171875	1510.61474609375	1429.7105712890625	1469.30615234375	1418.39599609375	1689.1689453125	866.6995239257812	991.4410400390625	990.5753173828125
173/364.0042mz/4.70min	1642.25732421875	1581.3375244140625		1178.0283203125	1181.728515625	1109.8428955078125	1608.73486328125	1782.1922607421875	1272.9144287109375
174/166.0862mz/1.73min			1226.5413818359375							1647.7276611328125	1498.4256591796875	1340.27783203125
175/373.3061mz/11.40min	68.35018157958984	1352.67431640625		1431.1004638671875	1487.1402587890625	1511.8648681640625	1335.0516357421875	1538.9268798828125	1405.588134765625
176/111.0202mz/11.74min	718.5752563476562	1528.9102783203125	650.631591796875	1387.0162353515625	1723.217041015625	1539.2413330078125	1447.7496337890625	1479.5203857421875	1492.5462646484375	378.18865966796875	759.6902465820312	727.8050537109375
177/475.8852mz/5.12min	1424.8316650390625	1310.251220703125		1475.6881103515625	1154.0279541015625	1391.2225341796875	1412.66845703125	1409.856201171875	1548.0372314453125
178/661.5128mz/12.29min		1382.1943359375		1413.2125244140625		1647.1142578125	1054.277099609375	1315.052001953125	1709.7801513671875
179/675.5284mz/12.73min		1392.3714599609375		1298.4486083984375		1654.666748046875	880.8814086914062	1399.0552978515625	2044.143798828125
180/313.3296mz/13.69min	1187.1075439453125	1131.1201171875	2818.707275390625	929.7540893554688	1186.8505859375	1599.9066162109375	904.6033325195312	777.2332153320312	1619.8809814453125	2103.349609375	2061.259033203125	2409.035400390625
181/599.4995mz/10.97min	18.6038875579834	526.5912475585938		2262.422119140625	2136.64111328125	2123.47119140625	593.6387329101562	652.9176025390625	2210.2109375
182/677.3722mz/8.82min			1442.7662353515625							1150.133544921875	1313.546630859375	1492.573486328125
183/246.1317mz/4.10min	1369.428466796875	1256.103759765625	3162.896240234375	1255.8525390625	1054.277099609375	1166.30908203125	1328.87548828125	1240.3350830078125	1348.697021484375	2875.076171875	3028.3046875	3497.305908203125
184/709.4610mz/13.81min	375.72015380859375	1428.7762451171875		1246.520263671875	1821.470458984375	2393.676513671875	1187.2193603515625	1715.0263671875	912.474853515625
185/1194.0327mz/11.45min		1430.494873046875		1199.7869873046875	1331.007080078125	1313.466796875	1508.944091796875	1611.9998779296875	1163.11962890625
186/649.5125mz/11.33min		449.9208984375		1336.875	1399.078857421875	1326.48486328125	460.05023193359375	493.477294921875	1320.2462158203125
187/339.3452mz/13.36min	1844.53076171875	1507.827392578125	2371.13232421875	1823.0880126953125	938.8081665039062	591.5935668945312	837.3379516601562	847.103271484375	514.37060546875	1096.6156005859375	2859.5234375	1800.2593994140625
188/784.4610mz/11.80min	1531.0198974609375	858.4120483398438		1413.1539306640625	3368.962646484375	2503.075927734375	830.5569458007812	884.8482666015625	1187.3726806640625
189/439.3895mz/9.26min			1316.3492431640625							1102.5518798828125	1262.71875	1454.504638671875
190/491.2865mz/4.01min			1104.4578857421875							1388.8582763671875	1278.21533203125	1268.166015625
191/228.1343mz/2.43min	1288.5335693359375	1082.5762939453125	2607.512451171875	1253.231201171875	1196.377685546875	1069.2276611328125	1142.640869140625	1040.060546875	1365.6197509765625	2919.270751953125	2985.76953125	3113.14990234375
192/676.4908mz/11.75min	1003.6061401367188	731.42333984375	3472.16650390625	5566.92041015625	195.00033569335938	450.39752197265625	508.4919738769531	5496.90234375	7371.96826171875	594.1303100585938	3339.826171875	1518.3953857421875
193/579.5099mz/11.45min		1283.9378662109375		1189.916015625	1294.3677978515625	1196.9197998046875	1255.4888916015625	1441.251708984375	1096.823974609375
194/520.4363mz/12.87min	1483.398681640625	1260.7166748046875	1274.57958984375	1188.8037109375	1321.622802734375	1155.2147216796875	1371.7625732421875	1178.7578125	1233.816162109375	1371.6822509765625	1125.15771484375	1206.5184326171875
195/479.2626mz/10.40min	459.0498352050781	828.7533569335938	2645.308837890625	956.4417724609375	1110.96044921875	1366.7366943359375	585.5317993164062	643.4530029296875	1581.521728515625	2463.728515625	2935.00244140625	2393.38916015625
196/679.5117mz/4.44min	1193.1854248046875	1218.89306640625	1250.9014892578125	1323.2857666015625	1399.29736328125	1310.71923828125	1602.450927734375	1191.1937255859375	1314.9259033203125	1226.4390869140625	1137.4637451171875	1158.5546875
197/179.0914mz/0.78min	1486.9808349609375	1193.068115234375		1251.8055419921875	1161.8355712890625	1071.93017578125	1360.8358154296875	1217.96240234375	1389.4053955078125
198/605.4866mz/11.28min	24.782917022705078	1242.6856689453125		1205.1199951171875	1272.3682861328125	1266.9384765625	1143.8101806640625	1406.3370361328125	1173.63818359375
199/494.8122mz/12.29min	1758.40576171875	1351.79443359375	1266.8780517578125	1177.5845947265625	987.370849609375	955.7589721679688	1342.135498046875	996.2808227539062	820.1122436523438	1259.90185546875	1424.7879638671875	923.4323120117188
200/329.2258mz/9.09min	1523.9881591796875	1278.4039306640625		1098.7769775390625	1004.822998046875	1169.313720703125	1241.935302734375	1386.1051025390625	1180.1505126953125
201/654.3613mz/8.95min	1059.4244384765625	962.5062866210938		1715.7342529296875	1986.907958984375	2253.64990234375	883.338623046875	756.7230834960938	1330.9156494140625
202/169.0760mz/3.65min	1205.368408203125	1167.524658203125	2310.074951171875	1161.115478515625	966.9583740234375	1182.815185546875	1109.1041259765625	948.9234619140625	1224.2918701171875	2188.580322265625	2290.931396484375	2508.968017578125
203/431.2576mz/7.87min	1199.918212890625	1026.517822265625		1131.2117919921875	966.548828125	1175.19775390625	1213.921875	1204.6480712890625	1188.272216796875
204/261.1598mz/5.09min	1220.859130859375	1105.58935546875	3252.87939453125	1112.523193359375	901.277099609375	1158.12744140625	1178.2655029296875	1088.66796875	1176.4010009765625	2882.146728515625	3047.25927734375	3409.529052734375
205/637.5150mz/13.09min		1390.7431640625	30.55280113220215	1131.3289794921875		1089.2352294921875	427.44635009765625	1383.95751953125	1212.3560791015625		9848.3408203125
206/251.1503mz/1.28min	1293.02685546875	900.173095703125	4666.251953125	1098.517822265625	976.2603149414062	912.7205200195312	1101.5675048828125	849.7372436523438	1224.6558837890625	5004.4697265625	5168.41015625	5389.7021484375
207/120.0806mz/4.29min	1263.0997314453125	1142.7437744140625	1343.06982421875	784.5938720703125	682.0264282226562	765.1377563476562	1169.0748291015625	1154.7647705078125	830.7642822265625	1218.5340576171875	1369.8038330078125	1421.557861328125
208/690.5066mz/11.76min	1948.484619140625	1024.658203125	2246.834228515625	408.052001953125	496.8285827636719	254.90585327148438	1296.6156005859375	448.7909240722656	2006.337158203125	379.8626403808594	2963.2060546875	1349.9581298828125
209/770.5990mz/11.74min	128.81224060058594	2466.448486328125		1679.0980224609375	1066.47314453125	1155.304931640625	1522.5404052734375	1161.6529541015625	643.7777709960938			25.221656799316406
210/660.4600mz/11.23min		1149.22900390625		1918.5814208984375		2597.723388671875	609.2626342773438	345.70953369140625	2281.65087890625		37.345130920410156
211/579.5098mz/13.45min		1114.3228759765625		1180.9404296875		1608.6820068359375	858.7222290039062	1016.1246948242188	1922.3035888671875
212/679.4665mz/12.09min		1660.0281982421875		1168.6307373046875		1142.0020751953125	588.7772216796875	1578.9903564453125	1089.8712158203125		252.76431274414062
213/205.0859mz/9.89min	1068.5130615234375	1034.718994140625	1448.23681640625	1192.2318115234375	1064.0361328125	1128.5780029296875	1057.271240234375	1059.6424560546875	1155.678955078125	1313.0487060546875	1144.5482177734375	1296.26953125
214/191.1794mz/8.03min	446.5193176269531	1752.035400390625	626.0267944335938	656.4989013671875	246.53074645996094	1196.3446044921875	2245.818603515625	1068.037109375	839.4793701171875	2628.1875	1470.21435546875	1751.0711669921875
215/683.5576mz/11.56min	105.26639556884766	1102.602294921875		1342.3548583984375	1043.0216064453125	1063.7364501953125	1156.02587890625	1145.0289306640625	1504.1697998046875
216/576.4657mz/10.95min	4856.541015625	2477.103515625	1055.9105224609375		16866.484375	33.48320007324219	257.2880554199219	130.5622100830078		852.603515625	2346.563720703125	1190.1748046875
217/377.2688mz/12.35min	1182.95166015625	1116.8896484375	1246.821044921875	1023.2374267578125	1153.4368896484375	951.7880249023438	1043.0054931640625	1114.090576171875	993.36328125	1070.822509765625	1205.0772705078125	1132.2979736328125
218/123.0552mz/0.78min	1226.76513671875	1060.9228515625	1500.2239990234375	1033.6341552734375	939.6182861328125	1000.416748046875	1063.6038818359375	1057.8336181640625	1164.7305908203125	1379.51171875	1643.07470703125	1796.150634765625
219/376.2233mz/4.23min			1041.631591796875						4.316067695617676	1203.2999267578125	1146.472900390625	1112.9051513671875
220/468.1880mz/5.91min	1220.368408203125	1054.312255859375		1175.9993896484375	869.3951416015625	1168.7423095703125	1122.8140869140625	1097.5369873046875	1237.4312744140625	3.7449378967285156		4.533328056335449
221/620.4919mz/10.83min	2357.6044921875	1072.4024658203125	353.2550354003906	555.81640625	2019.7081298828125	16628.599609375	28230.900390625	23689.953125	64.7010498046875	1145.9510498046875	485.6695556640625	532.6717529296875
222/166.0862mz/4.73min	1419.8077392578125	1416.093017578125		765.107421875	784.8290405273438	650.8236083984375	1364.3880615234375	1424.272705078125	841.1558227539062
223/738.4921mz/11.76min		2150.421875	20.740859985351562	1567.8446044921875		1211.3785400390625	69.89773559570312	2022.28466796875	989.3515014648438		497.6655578613281
224/146.0600mz/2.91min	1224.6671142578125	1036.5589599609375	1896.87744140625	1006.7283935546875	916.61767578125	976.5	1085.9520263671875	904.6181030273438	1101.357666015625	1823.0360107421875	1992.32421875	2100.96142578125
225/329.0054mz/7.52min	1132.2783203125	1051.0277099609375	1227.3355712890625	1026.1588134765625	1102.3177490234375	999.8156127929688	987.31298828125	1011.031005859375	1067.800048828125	1215.4921875	1204.031005859375	1259.640869140625
226/294.2430mz/12.12min		1482.9549560546875		1068.2701416015625		1082.57080078125	470.7761535644531	1385.5479736328125	1137.9976806640625		184.01220703125
227/677.4948mz/11.31min	556.696044921875	285.5233154296875	9914.974609375	1244.6253662109375	78.8077392578125	43.58661651611328	101.2630844116211	1555.662109375	2124.3486328125	1332.451904296875	1779.0889892578125	919.2900390625
228/327.0083mz/7.52min	1138.598876953125	1046.2633056640625	1183.102294921875	1012.74853515625	1039.16455078125	983.9801635742188	1042.3133544921875	1068.85791015625	1080.4027099609375	1270.840576171875	1161.94384765625	1248.567138671875
229/624.3881mz/10.24min	1877.309326171875	2030.1822509765625		979.5254516601562	1068.0411376953125	1308.1439208984375	2119.595458984375	2341.77197265625	1042.439697265625	6.4296369552612305	16.787242889404297	19.887632369995117
230/678.3249mz/6.64min			1001.61474609375							1041.0074462890625	1089.3677978515625	1185.7493896484375
231/363.1949mz/5.30min	1081.9912109375	1055.110595703125		1062.9156494140625	900.375	1107.922119140625	1062.7532958984375	1170.844482421875	1014.2838745117188
232/283.1062mz/3.11min	1071.575439453125	1030.7510986328125	2867.88623046875	984.5701904296875	834.9586181640625	963.5460205078125	1034.362548828125	971.1272583007812	1062.949951171875	2682.047119140625	2975.70263671875	3127.48291015625
233/199.1077mz/1.33min	1104.2442626953125	890.1098022460938	2102.408203125	1028.7235107421875	963.4276123046875	862.1868896484375	970.7630004882812	904.11328125	1067.802001953125	2256.0341796875	2419.751220703125	2537.435791015625
234/609.3399mz/10.16min	783.4173583984375	1165.03125	726.7081298828125	1103.92626953125	1023.814453125	1144.4112548828125	1190.72314453125	1164.6082763671875	1068.4359130859375	777.0531616210938	690.1685791015625	719.3506469726562
235/298.0969mz/2.75min			1458.6563720703125							948.3795776367188	356.6662902832031	1140.4400634765625
236/345.1843mz/5.30min	1046.01611328125	1056.2833251953125		975.719482421875	891.6891479492188	1083.577392578125	1034.2642822265625	1125.8486328125	982.6531372070312
237/314.0920mz/0.82min			896.7818603515625							935.7274169921875	1198.5272216796875	1137.078369140625
238/667.5254mz/11.93min		616.2127685546875		1033.672119140625		1354.22998046875	319.57318115234375	574.2698364257812	1297.511474609375		2261.389892578125
239/286.9069mz/13.55min	1707.02294921875	1138.9564208984375	879.9801635742188	123.4087142944336	1144.120849609375	1040.18359375	1384.948974609375	1188.5023193359375	176.25473022460938	1025.8819580078125	751.2839965820312	621.4954833984375
240/659.4609mz/13.84min	393.5894775390625	560.107177734375		1552.3804931640625	1544.1795654296875	1278.3802490234375	522.5166625976562	785.7134399414062	1345.036865234375
241/639.5674mz/12.06min	6.942568302154541	1189.4747314453125		987.1786499023438	779.2491455078125	1024.5146484375	2454.34619140625	1319.8155517578125	1038.6060791015625
242/425.2148mz/10.57min	322.4701232910156	1079.7049560546875	1045.4097900390625	1209.997802734375	983.0614013671875	996.9659423828125	929.037841796875	958.1841430664062	1092.0380859375	1116.7684326171875	897.3026123046875	1184.7491455078125
243/255.0652mz/5.11min	1089.6976318359375	1052.9169921875	63.534576416015625	993.1807861328125	881.6285400390625	1041.442138671875	1077.1273193359375	1048.1229248046875	1061.933349609375	49.19821548461914	39.75281524658203	60.99445343017578
244/212.0917mz/1.77min	1231.78955078125	1257.01806640625		851.9314575195312	686.4625854492188	828.154541015625	1193.6754150390625	1108.15771484375	925.2833862304688
245/795.6461mz/12.06min	134.5736083984375	1498.4833984375		1144.489013671875	476.3012390136719	1305.2257080078125	731.134521484375	1058.87109375	973.90771484375
246/636.4243mz/12.15min	474.25445556640625		1558.4549560546875				8.856515884399414			2146.046630859375	446.40142822265625	2419.78662109375
247/351.3010mz/11.58min		1029.837890625		980.4202270507812	987.4266357421875	1015.4773559570312	1004.6605834960938	1200.381591796875	1306.7662353515625
248/331.2844mz/9.07min			1051.2913818359375							964.4526977539062	976.3291625976562	1167.9298095703125
249/415.2117mz/8.07min	2353.472412109375	2110.751953125	1517.9259033203125	356.0972595214844	549.8743896484375	584.1860961914062	405.1227722167969	290.2382507324219	676.2853393554688	1502.77099609375	1339.787353515625	1805.4454345703125
250/561.3343mz/12.88min	1083.5303955078125	864.0487060546875	2126.00732421875	988.3614501953125	959.0075073242188	815.6927490234375	952.4097290039062	843.2228393554688	1023.9696044921875	2210.301513671875	2354.47705078125	2626.271728515625
251/243.0877mz/4.63min	1107.375	859.6095581054688	951.1129760742188	1145.2166748046875	1006.8865356445312	1141.439453125	1026.0081787109375	912.315673828125	1265.8956298828125	834.5811767578125	898.509765625	999.6049194335938
252/347.1071mz/4.31min	1016.73876953125	985.68359375	196.71127319335938	1088.8634033203125	804.3270263671875	1155.3380126953125	1058.153564453125	1029.06884765625	1217.30029296875	191.5085906982422	208.17898559570312	232.15536499023438
253/568.4938mz/11.87min		41.985130310058594		863.1019897460938				1542.953857421875	1134.5194091796875
254/769.5953mz/11.45min	255.13064575195312	1091.3870849609375		1166.594482421875	1113.86474609375	998.4761352539062	937.0138549804688	800.4939575195312	1119.18408203125	36.55503845214844
255/574.3258mz/9.78min			894.8593139648438							988.1356201171875	1006.7313232421875	1044.8350830078125
256/483.3060mz/9.48min	968.6255493164062	1141.7391357421875		1100.108154296875	758.4559936523438	1332.1767578125	689.2959594726562	1003.2429809570312	986.7330932617188
257/610.3714mz/9.60min	961.899658203125	1070.0989990234375	20.069019317626953	936.9967041015625	1145.5040283203125	1247.89453125	1143.9908447265625	1285.2222900390625	1020.3350830078125	23.44285011291504	10.860721588134766	30.80929183959961
258/515.3194mz/9.94min			1024.2236328125							919.3436889648438	954.7499389648438	1027.4410400390625
259/595.3801mz/10.40min	1907.6107177734375	1009.8929443359375		931.1698608398438	896.9022216796875	964.9427490234375	949.8359985351562	1041.7967529296875	1771.4228515625
260/869.6828mz/11.74min	610.4400634765625	1110.451416015625		1015.856689453125	663.662841796875	1210.1298828125	1151.5537109375	654.609130859375	957.0482788085938
261/545.4567mz/11.86min			96.73612976074219		2820.45166015625	2426.942138671875		26.404186248779297	53.15400695800781	2280.401611328125	855.6568603515625	1106.887939453125
262/689.5037mz/11.90min		519.2777709960938		1290.849609375		1278.25	176.76356506347656	680.002685546875	1499.1522216796875		2734.9814453125	6.227157115936279
263/174.1124mz/3.79min	1017.76611328125	970.7958374023438		978.1883544921875	925.0160522460938	835.3643188476562	934.7965698242188	1017.1599731445312	1013.6144409179688
264/623.4998mz/12.65min		955.2774658203125		1996.554931640625		1844.8121337890625	82.46135711669922	973.43505859375	1074.16748046875		12.237757682800293
265/459.2888mz/9.09min	1203.3399658203125	1008.399169921875		916.598876953125	812.4378051757812	894.208984375	1028.3050537109375	1039.1552734375	935.0072631835938
266/1303.9942mz/12.11min		1499.7686767578125		968.5184326171875		944.0877075195312	175.16287231445312	1447.7210693359375	973.80419921875		7.5517425537109375
267/566.4787mz/12.69min		848.3395385742188		1110.382080078125		966.7709350585938	494.4630432128906	684.2039794921875	1165.37060546875		1119.526611328125
268/653.5103mz/11.23min		852.8482666015625		964.2136840820312		1541.8577880859375	151.8806610107422	688.9100952148438	1192.90087890625		1688.1724853515625
269/639.5314mz/12.27min		1014.4810791015625		904.0390014648438		1043.5169677734375	671.5194702148438	910.8387451171875	1081.5433349609375
270/615.5202mz/11.14min	39.771270751953125	544.9754028320312		1626.201416015625	1366.3802490234375	1330.0653076171875	106.44647216796875	574.3423461914062	2041.93115234375
271/403.2328mz/10.57min	1018.4778442382812	867.673095703125	1040.71875	852.5070190429688	870.2919921875	806.5724487304688	946.5797119140625	956.1434936523438	891.1790161132812	1006.93212890625	1071.9427490234375	1160.302978515625
272/310.3106mz/12.93min	746.18017578125	760.226318359375	2048.18701171875	664.1997680664062	774.6650390625	1127.8480224609375	588.1239013671875	479.8052673339844	1221.4205322265625	1548.856689453125	1482.0059814453125	1709.791015625
273/687.4038mz/11.67min	1163.23779296875		904.6729125976562				8.866058349609375			947.8174438476562	946.9796142578125	1473.2080078125
274/512.1685mz/1.61min	910.9044189453125	870.58154296875	2110.55712890625	965.4395141601562	922.8540649414062	889.6640625	799.1806030273438	903.0580444335938	1086.796875	1905.487060546875	2098.276123046875	2299.881103515625
275/326.3419mz/12.82min	803.2539672851562	746.216552734375	2216.4814453125	623.041748046875	784.7799072265625	1070.9674072265625	638.3716430664062	506.7402038574219	1079.5084228515625	1723.9583740234375	1826.6348876953125	2069.841064453125
276/256.2636mz/11.41min	1057.6724853515625	619.8970336914062	4531.0654296875	754.51123046875	775.6199340820312	927.3190307617188	472.9918212890625	330.3861999511719	945.4771118164062	3888.506591796875	3780.863037109375	4082.392578125
277/235.1191mz/0.60min	952.7334594726562	747.3172607421875	5055.92529296875	859.3020629882812	758.531982421875	745.4547729492188	912.7523803710938	678.828857421875	976.0294799804688	5013.5361328125	5485.0673828125	5635.38232421875
278/399.2857mz/12.12min		1178.5904541015625		986.5313720703125		899.4801635742188	379.53656005859375	1137.122314453125	932.513671875		190.3445587158203
279/231.1162mz/5.08min	990.9608154296875	879.8179321289062		935.082275390625	766.438720703125	935.4491577148438	965.6376953125	912.266845703125	920.6766357421875
280/147.0439mz/4.08min	1150.1734619140625	1076.0889892578125		916.7857055664062	766.3964233398438	926.025390625	1066.9859619140625	1081.061767578125	1005.3914794921875	19.023468017578125	13.783995628356934	16.14089584350586
281/247.1331mz/12.15min	1040.6898193359375	756.5857543945312	1056.8865966796875	682.5674438476562	892.3954467773438	787.0416259765625	955.2022705078125	726.03857421875	695.988037109375	1360.245361328125	1282.531005859375	1031.675537109375
282/211.1077mz/2.43min	977.1806640625	814.4556884765625	1888.5291748046875	887.6470947265625	824.5576171875	774.655517578125	863.5441284179688	776.806884765625	950.9199829101562	1975.0179443359375	2116.08935546875	2188.996826171875
283/361.0481mz/3.09min	197.61715698242188	901.3450317382812	351.7690124511719	919.8052978515625	861.2410278320312	915.198486328125	970.072021484375	924.7802124023438	943.2637939453125	336.85443115234375	1645.3822021484375	1696.1285400390625
284/453.2395mz/7.82min	139.5819091796875	128.1736297607422		2152.998779296875	1685.09765625	2122.36376953125	104.39533996582031	2346.74658203125	103.76670837402344
285/183.1127mz/3.77min	913.0890502929688	801.3510131835938	1841.9732666015625	810.990478515625	660.8908081054688	942.3580932617188	908.0180053710938	858.9680786132812	895.6631469726562	1643.3358154296875	1645.828369140625	1902.161376953125
286/699.5522mz/11.41min	89.40045166015625	878.98681640625		934.0354614257812	998.5431518554688	875.4502563476562	993.7092895507812	869.189453125	999.438232421875
287/401.2900mz/10.19min			909.0999145507812							807.9307861328125	892.8155517578125	939.759033203125
288/270.2794mz/11.67min	870.65576171875	547.9143676757812	2377.052001953125	492.3849182128906	634.5914916992188	930.0045776367188	456.7197570800781	325.80181884765625	936.234130859375	1790.0247802734375	1898.3753662109375	1978.45068359375
289/334.2743mz/11.54min	1518.2808837890625	564.1685180664062	4250.3798828125	521.8529052734375	475.3548583984375	774.5292358398438	400.0783996582031	384.0655212402344	1012.2600708007812	3214.847412109375	3127.739990234375	3884.057373046875
290/653.5464mz/11.35min		276.5054931640625		959.9209594726562	962.9161987304688	889.871337890625	249.89901733398438	312.156494140625	905.8917846679688
291/602.4936mz/13.47min		818.3103637695312		818.6885986328125		948.5045776367188	592.266845703125	974.556640625	1021.0189819335938
292/699.5525mz/12.67min											876.5137939453125
293/767.5797mz/11.41min	277.4815368652344	875.1782836914062		1350.4981689453125	1266.4659423828125	1147.2259521484375	816.9639282226562	583.1788940429688	1246.1929931640625		220.01751708984375
294/505.3022mz/4.25min			777.1064453125							998.2037353515625	892.553466796875	847.4718017578125
295/427.2239mz/6.96min	964.1324462890625	911.2990112304688		692.4989013671875	570.1038208007812	819.5303955078125	1021.2097778320312	1040.7706298828125	827.0878295898438
296/165.0548mz/4.08min	1096.9783935546875	1011.5289916992188		804.1260375976562	730.318603515625	866.4384765625	1057.6131591796875	1010.5468139648438	892.888427734375	7.04843282699585	10.471923828125	17.652223587036133
297/182.9852mz/11.70min	725.2817993164062	698.06591796875	983.1373291015625	716.506103515625	1208.58447265625	738.9551391601562	731.5577392578125	664.4122314453125	1029.410888671875	1321.5867919921875	1086.7178955078125	1164.682373046875
298/416.2151mz/7.90min	1987.2596435546875	1930.4901123046875	1134.479736328125	297.95867919921875	511.7405090332031	389.8952941894531	584.7649536132812	388.0113525390625	658.9334106445312	1171.0546875	1062.3782958984375	1891.79296875
299/219.1128mz/3.69min	851.6451416015625	741.40087890625	2319.62060546875	845.877685546875	718.3641967773438	866.63720703125	813.2872924804688	802.0845336914062	921.9650268554688	2184.372314453125	2226.29541015625	2570.425537109375
300/371.3158mz/12.84min	931.4749755859375	838.2254028320312	855.9850463867188	795.918212890625	828.0650024414062	797.966552734375	924.9370727539062	823.5297241210938	859.8280639648438	812.8988647460938	954.8573608398438	1102.2362060546875
301/753.5627mz/11.30min	239.80300903320312	737.4796142578125		1162.499267578125	1055.64990234375	952.6200561523438	699.2110595703125	500.355224609375	1106.0703125
302/580.3610mz/9.81min	950.7886352539062	906.4407958984375		808.0439453125	598.845703125	808.7734985351562	878.4890747070312	960.1686401367188	750.3945922851562
303/284.2949mz/11.94min	786.8617553710938	582.1991577148438	1816.5887451171875	516.0287475585938	708.4039306640625	892.6806640625	525.9192504882812	419.9596862792969	945.4310913085938	1445.211669921875	1443.5091552734375	1617.06201171875
304/369.7325mz/12.07min		1224.9415283203125		490.63385009765625		865.1555786132812	482.7125549316406	993.0960693359375	832.0107421875		38.74100875854492
305/588.4614mz/12.64min		1162.7568359375		1466.195068359375		875.2279052734375	787.2442626953125	630.668212890625	1630.5074462890625	9.022261619567871	329.5028991699219
306/191.0846mz/3.66min	547.806884765625	721.7198486328125		1071.9815673828125	1147.6546630859375	938.9832763671875	637.7423706054688	828.3411865234375	1021.4204711914062	7.007335186004639
307/701.4189mz/11.65min			10.018152236938477								1644.26025390625
308/368.7322mz/12.03min		779.9428100585938		847.6505737304688		776.8173828125	378.1133117675781	973.310791015625	848.9223022460938
309/466.2929mz/8.81min	327.61541748046875	503.2620544433594		1278.8128662109375	1204.682861328125	1193.8648681640625	468.599609375	576.0521850585938	1049.568115234375
310/314.0919mz/0.60min			727.0957641601562							686.3792724609375	900.8167114257812	898.0399169921875
311/738.4916mz/11.37min		810.9408569335938		853.1182250976562		518.1758422851562	52.972511291503906	4088.025146484375	621.019287109375		886.4816284179688
312/509.3021mz/10.34min	474.26812744140625	932.0263061523438		804.4445190429688	640.3287353515625	745.1177368164062	827.9120483398438	1111.322021484375	813.4017944335938
313/401.3387mz/11.72min	10.371166229248047	807.4881591796875	37.900386810302734	867.7005615234375	883.2103271484375	929.6026611328125	807.2367553710938	974.9163818359375	947.20849609375		8.003778457641602	21.02182388305664
314/310.3106mz/12.54min	671.0780639648438	665.6810913085938	1634.459228515625	544.0516967773438	777.0477905273438	835.5486450195312	548.5255737304688	451.74188232421875	917.7296142578125	1144.5498046875	1256.7913818359375	1355.1492919921875
315/650.4402mz/12.15min					8.161727905273438						1600.923828125
316/290.1534mz/1.63min	543.5775146484375	654.8245239257812	822.14501953125	822.0427856445312	786.0005493164062	853.4908447265625	616.5153198242188	705.0349731445312	854.2098999023438	760.9000854492188	1099.4168701171875	1094.3829345703125
317/221.1020mz/2.06min	946.5518798828125	913.6484985351562		794.476806640625	674.3486938476562	631.3915405273438	872.8681640625	795.3956298828125	810.6807250976562
318/565.4944mz/11.90min		799.6401977539062		804.6168823242188		1210.1959228515625	773.7950439453125	651.2781372070312	1324.95849609375
319/393.2974mz/12.86min	942.2777099609375	804.703369140625	816.2433471679688	749.6124877929688	812.254150390625	642.6334838867188	993.726318359375	794.9351806640625	732.1686401367188	744.0921020507812	663.9549560546875	828.948974609375
320/392.1929mz/5.10min	964.28125	886.6124267578125		657.25634765625	588.2025146484375	684.6972045898438	908.1913452148438	892.7393798828125	711.1647338867188
321/425.3053mz/12.99min	796.9932250976562	665.7789306640625	1286.0596923828125	785.8573608398438	791.9651489257812	659.7705078125	772.1337890625	680.4537353515625	854.0194702148438	1212.410400390625	987.2346801757812	1453.489990234375
322/161.0790mz/1.39min	946.0256958007812	881.4378662109375		784.8362426757812	655.0706176757812	802.520263671875	869.9547119140625	675.4006958007812	768.3242797851562
323/413.2469mz/7.88min	836.2386474609375	717.7547607421875		747.0020751953125	631.7108764648438	789.6815795898438	837.8758544921875	816.7403564453125	794.4838256835938
324/201.0734mz/0.78min	852.3240356445312	758.7028198242188		778.0244750976562	721.964111328125	733.496337890625	861.2927856445312	802.048828125	841.491455078125
325/229.1004mz/3.33min	883.5205688476562	1064.1883544921875	1007.6171875	779.3340454101562	480.0044250488281	755.7413940429688	1129.4796142578125	1119.892333984375	791.0089111328125	464.6191711425781	78.7676773071289	673.15185546875
326/641.5453mz/11.31min	12.808055877685547	755.1929931640625	32.73539733886719	3110.072998046875	2945.68359375	3062.067626953125	784.7078247070312	959.2578735351562	3048.015625		8.145526885986328	39.75834274291992
327/337.2351mz/8.02min	171.7512969970703	1216.4434814453125	313.410888671875	456.94598388671875	117.43428802490234	874.04541015625	1946.80419921875	725.5880737304688	482.8329772949219	1812.098876953125	843.335693359375	1031.5455322265625
328/247.1441mz/4.69min	793.425048828125	715.1973876953125	2056.552978515625	736.8241577148438	585.3866577148438	770.3702392578125	746.718505859375	744.616455078125	807.7882690429688	1847.685546875	1926.6741943359375	2255.4716796875
329/678.5107mz/13.62min		1226.7100830078125	5.089870452880859	793.0458374023438		721.6064453125	80.77081298828125	821.6342163085938	752.6195678710938		2418.974853515625
330/332.2797mz/8.02min	211.90130615234375	1309.0380859375	344.189697265625	386.1966247558594	117.5388412475586	857.0349731445312	1757.6776123046875	687.8640747070312	423.80712890625	1979.468994140625	967.6576538085938	1329.837646484375
331/123.0552mz/0.60min	768.2915649414062	744.7296752929688	1029.71826171875	745.6854858398438	663.3589477539062	649.7398681640625	709.2703857421875	773.2537841796875	824.8814086914062	808.217041015625	1174.8441162109375	1280.203857421875
332/621.5166mz/11.24min		214.9619903564453		767.9159545898438	882.05908203125	797.4948120117188			769.3657836914062
333/517.3121mz/9.02min	635.4019165039062	798.078369140625		677.5753784179688	865.73583984375	1215.544921875	736.919921875	977.7365112304688	592.9429931640625
334/523.2990mz/9.49min	998.1312255859375	797.5676879882812		665.9496459960938	740.4906616210938	791.200927734375	734.2197265625	987.2715454101562	625.1687622070312
335/627.5069mz/13.82min		235.06964111328125		1111.4561767578125		1320.9190673828125	416.59429931640625	298.0034484863281	1707.52294921875
336/171.1128mz/2.97min	794.62744140625	702.5487060546875	1523.698974609375	742.33154296875	669.4223022460938	688.384033203125	730.5355224609375	678.26171875	773.7509765625	1492.3184814453125	1661.974609375	1812.5264892578125
337/354.3732mz/13.97min	638.2915649414062	587.3590698242188	1715.3807373046875	488.0399169921875	639.8499755859375	870.86279296875	517.7208251953125	398.00128173828125	869.7486572265625	1305.0938720703125	1230.4461669921875	1497.2645263671875
338/276.1343mz/2.97min	764.3285522460938	638.0191650390625	1598.5692138671875	740.0992431640625	689.6434936523438	644.2489013671875	661.3396606445312	615.088623046875	781.6030883789062	1734.6007080078125	1851.3284912109375	1895.549560546875
339/237.0870mz/1.83min			753.731201171875							845.9808959960938	745.0319213867188	746.4332885742188
340/675.4847mz/11.24min		301.9635925292969	13.829795837402344	1090.4881591796875		407.7141418457031	15.299201011657715	1345.7757568359375	1545.5633544921875		1666.0146484375
341/678.5038mz/11.27min	8915.55859375	454.57366943359375	5814.78173828125	514.5578002929688	1410.304931640625	46.567283630371094	668.1249389648438	604.6924438476562	337.0870361328125	2936.117431640625	4370.50244140625	828.3887939453125
342/437.1936mz/7.91min	1115.8701171875	1307.260009765625	901.966552734375	296.21453857421875	417.4844665527344	322.6521301269531	446.0174865722656	361.9897155761719	590.4562377929688	888.2467651367188	886.2191162109375	1296.0604248046875
343/760.5530mz/13.73min		710.9663696289062		1156.4642333984375		679.725830078125	490.10467529296875	763.626220703125	1057.5726318359375
344/657.5047mz/10.97min	15.301481246948242	460.45098876953125		821.3985595703125	1008.7802124023438	1315.91455078125	528.53466796875	637.3272094726562	855.9188232421875
345/127.0501mz/1.07min	803.931396484375	718.1527099609375		757.0410766601562	689.7320556640625	727.19970703125	782.6344604492188	702.7459106445312	853.2659912109375		4.191635608673096
346/763.5446mz/11.41min	19.929000854492188	940.4060668945312		870.9979248046875	758.7008056640625	664.7952880859375	688.880859375	680.0552978515625	812.437255859375
347/227.1754mz/4.94min	727.102783203125	673.9808349609375	1814.915771484375	696.6192016601562	512.1453247070312	717.8006591796875	692.9226684570312	657.0844116210938	732.0103149414062	1597.3017578125	1701.875732421875	1975.244384765625
348/208.0969mz/4.24min	1958.6634521484375	1960.872802734375	13.96647834777832	712.8245849609375	740.5340576171875	561.8941650390625	1912.158447265625	1946.640380859375	727.7462158203125	9.77121639251709	38.49925231933594	33.79920196533203
349/171.1128mz/2.81min	751.6013793945312	648.7680053710938	1457.190185546875	658.6373901367188	576.5446166992188	608.449462890625	704.2468872070312	610.3322143554688	727.6215209960938	1535.9012451171875	1620.4212646484375	1708.4346923828125
350/298.3106mz/12.66min	545.5521240234375	525.3211669921875	1360.822998046875	426.77691650390625	556.6763305664062	867.1815185546875	389.39886474609375	324.436767578125	895.6032104492188	1009.0741577148438	1059.7449951171875	1125.0706787109375
351/555.4733mz/10.91min	303.468017578125	818.8397216796875		716.0855102539062	682.8985595703125	706.3036499023438	899.468017578125	1098.971435546875	675.04052734375
352/452.2773mz/8.11min	696.022216796875	760.7113647460938		722.97021484375	644.5299072265625	589.7185668945312	743.2003173828125	936.6604614257812	678.9427490234375
353/495.2863mz/9.47min	610.4725952148438	767.991455078125		667.50927734375	569.3031005859375	690.3016967773438	727.1756591796875	925.9246215820312	761.83056640625
354/128.1068mz/3.79min	715.2695922851562	708.1971435546875		733.8439331054688	682.031982421875	577.3355712890625	679.7069702148438	707.1754760742188	705.841064453125
355/628.1952mz/12.37min	782.025390625	813.5801391601562	686.9041748046875	645.6077270507812	673.4345092773438	652.3663330078125	722.0877075195312	753.8050537109375	651.64306640625	706.7855834960938	709.40087890625	702.8436889648438
356/690.5057mz/11.41min	2435.0185546875	115.34185791015625	2450.68310546875	86.74162292480469	58.80746078491211	117.3504409790039	676.0771484375	241.35513305664062	729.8001098632812	3624.18115234375	3027.67041015625	1589.982666015625
357/155.0468mz/4.86min	688.815673828125	718.1801147460938	706.5067138671875	715.051025390625	698.8132934570312	749.2921142578125	664.081298828125	723.8328857421875	675.7388305664062	637.7510375976562	731.078125	679.8801879882812
358/445.1202mz/10.92min	753.893798828125	799.4548950195312	661.8310546875	666.9862670898438	671.4534912109375	703.6138305664062	745.8125610351562	782.3818359375	685.3256225585938	640.943359375	698.536376953125	716.4672241210938
359/702.2137mz/13.06min	775.3637084960938	710.521240234375	694.6944580078125	677.3499755859375	717.093017578125	671.4161376953125	719.0266723632812	705.3499145507812	662.8544311523438	693.2202758789062	529.477783203125	678.4048461914062
360/184.0949mz/3.87min	747.4111938476562	677.347900390625	1666.3963623046875	542.212646484375	611.9009399414062	706.4834594726562	643.0062866210938	609.139404296875	658.369140625	1727.4610595703125	1427.919921875	1979.76904296875
361/329.1110mz/3.26min		6.107150077819824	780.0448608398438	3.859372138977051			5.316418647766113			690.6659545898438	744.5392456054688	812.1497192382812
362/136.0617mz/0.59min	627.7022094726562	563.2032470703125	715.7770385742188	658.6670532226562	741.5346069335938	636.3300170898438	518.1570434570312	493.9151916503906	715.4365234375	743.6137084960938	803.7144775390625	833.735595703125
363/189.0759mz/2.06min	777.7413330078125	726.8709106445312		647.4073486328125	581.8355102539062	513.4105224609375	699.4735717773438	674.3926391601562	705.0328369140625
364/313.2739mz/9.77min			606.51416015625							818.5265502929688	689.5344848632812	683.4138793945312
365/791.5765mz/11.81min		1002.0905151367188		1386.956298828125	868.587158203125	561.6638793945312	685.3342895507812	285.3997497558594	320.0262145996094
366/594.4643mz/12.14min	389.76934814453125		685.1707763671875							1872.3382568359375	358.02667236328125	3037.888671875
367/587.4700mz/12.45min		846.005126953125	522.2052001953125	786.180908203125		1104.353759765625	653.85888671875	691.6643676757812	1200.095458984375	675.2235107421875	74.01640319824219	627.4087524414062
368/164.0930mz/1.20min	776.0202026367188	687.2930908203125	3.5995638370513916	684.3261108398438	551.0250244140625	718.3616333007812	763.622314453125	680.3718872070312	665.5297241210938		5.243290901184082	8.541926383972168
369/1244.0462mz/11.59min		709.1334838867188		656.4683837890625	677.4747924804688	680.154296875	692.33251953125	745.4063110351562	675.1803588867188
370/522.5976mz/11.80min		564.3770141601562	736.0947875976562	655.0243530273438	873.080078125	441.7012023925781		702.064208984375	299.9390869140625	948.8053588867188	79.64572143554688	717.6790161132812
371/457.2805mz/10.39min	691.692138671875	473.3004455566406	1743.9224853515625	418.03167724609375	612.3311157226562	660.1201171875	455.1934509277344	348.94683837890625	682.4619750976562	1511.7987060546875	2296.302001953125	1630.2652587890625
372/409.1769mz/5.77min	697.5546875	605.252685546875		727.1697998046875	472.2025146484375	719.9501953125	645.4840087890625	626.7489624023438	689.6909790039062
373/371.1612mz/4.73min	350.5848388671875	438.52996826171875		713.1056518554688	807.3187255859375	787.9942626953125	425.374755859375	617.3638305664062	758.1832885742188
374/466.5348mz/11.92min		490.3564453125	1824.632080078125	354.35394287109375	132.76712036132812	408.8125	660.2604370117188	15.018356323242188	1030.6484375	3510.499267578125	2435.819580078125	3165.04296875
375/736.4762mz/11.19min		658.0725708007812		1741.93359375		1751.7119140625	260.4799499511719	491.1652526855469	732.8685302734375		81.6463851928711
376/614.6299mz/11.58min	6.0325517654418945	663.895751953125		618.2193603515625	763.1212158203125	648.5994262695312	694.5261840820312	731.4278564453125	641.8759765625
377/242.1500mz/2.94min	655.3980712890625	563.216796875	1641.961181640625	649.4524536132812	619.1927490234375	568.5411376953125	581.8433227539062	565.46923828125	891.2744750976562	1743.2567138671875	1875.2890625	1516.9246826171875
378/489.2346mz/4.43min	707.61572265625	691.4841918945312	290.2783203125	693.0109252929688	655.1527709960938	591.004150390625	648.7682495117188	673.9002685546875	722.1465454101562	351.1952209472656	373.7578430175781	372.42608642578125
379/171.1128mz/2.69min	680.5838012695312	582.5794677734375	1337.2200927734375	622.8406982421875	553.167724609375	556.7083129882812	612.69482421875	571.4525146484375	685.9420166015625	1356.2332763671875	1455.2828369140625	1541.5328369140625
380/771.5739mz/11.29min	38.85930633544922	455.87969970703125		1137.4383544921875	891.4280395507812	846.5780639648438	377.9371643066406	257.5383605957031	1161.8270263671875
381/120.0806mz/1.73min			567.9765625							743.1165161132812	681.8914184570312	617.2220458984375
382/343.1688mz/5.08min	701.9888305664062	574.0951538085938		658.4692993164062	518.5525512695312	686.1799926757812	645.4057006835938	651.31201171875	645.6753540039062
383/737.5679mz/13.76min		696.5452880859375		551.0670166015625		675.3366088867188	489.8464050292969	621.5640258789062	980.8607788085938
384/543.1022mz/1.61min	580.7179565429688	536.9887084960938	2133.993896484375	674.7991943359375	548.6751708984375	621.627197265625	526.5551147460938	598.8988037109375	715.742431640625	1796.1265869140625	2080.7021484375	2420.998291015625
385/253.2163mz/8.06min	206.47486877441406	665.78759765625	350.7645263671875	238.01611328125	107.64958190917969	558.7054443359375	784.6736450195312	629.7106323242188	682.8365478515625	818.760498046875	691.8857421875	743.1134033203125
386/357.1456mz/4.22min	472.4473876953125	601.4075927734375		784.2634887695312	1040.408203125	671.7286376953125	518.1441650390625	620.54296875	830.7919921875
387/653.5465mz/12.74min		677.8677368164062		556.9874877929688		893.11181640625	484.4026184082031	614.1435546875	1023.187744140625
388/686.5681mz/12.12min		1043.6500244140625		632.7005615234375		636.6273803710938	272.9449157714844	1070.738525390625	648.9553833007812		449.69769287109375
389/599.5896mz/11.45min	4.313147068023682	618.526611328125		641.794677734375	630.086669921875	648.4756469726562	641.399658203125	904.5764770507812	566.6343994140625
390/607.3800mz/9.99min	472.1988830566406	490.1334533691406		1810.9515380859375	824.9740600585938	959.7368774414062	454.1614990234375	477.3118591308594	779.550537109375
391/855.6673mz/11.63min	439.35845947265625	651.7472534179688		650.26220703125	461.8027648925781	724.440673828125	671.7564697265625	314.0542297363281	617.3812255859375
392/587.4762mz/11.89min		479.4529113769531		621.3873291015625		904.6748046875	643.4721069335938	436.6263427734375	972.0460205078125
393/832.5335mz/11.26min		588.1632690429688		1029.7286376953125		638.1043701171875	317.6715087890625	618.6605224609375	1159.11181640625
394/371.1016mz/11.71min	880.7327880859375	640.2632446289062	750.711669921875	484.06390380859375	597.5887451171875	531.8093872070312	612.89794921875	498.4685363769531	476.4425048828125	732.3910522460938	742.5377197265625	752.4659423828125
395/355.2954mz/11.40min		531.44580078125		571.2308349609375	629.0114135742188	695.5756225585938	598.0086059570312	659.4664306640625	625.9230346679688
396/649.4914mz/11.60min	10.468536376953125	547.6052856445312		656.9503173828125	575.7841796875	623.9439086914062	626.1282958984375	724.1510009765625	642.0427856445312
397/626.5186mz/11.06min	6.877503871917725	99.3072280883789		1074.4013671875	938.7327270507812	994.9047241210938	203.2541961669922	310.71026611328125	941.0032348632812
398/667.5622mz/11.63min	63.92085647583008	652.0082397460938		942.6947021484375	762.0362548828125	384.6875305175781	595.394287109375	516.15966796875	705.892578125
399/562.4445mz/12.85min		1514.3475341796875		649.0391235351562		492.1890563964844	402.26751708984375	1625.0718994140625	597.9091186523438
400/185.0920mz/1.00min	660.3975219726562	534.7764282226562	1177.5482177734375	611.8868408203125	617.7827758789062	524.7814331054688	571.8553466796875	493.95733642578125	625.8561401367188	1312.749755859375	1364.7581787109375	1425.4241943359375
401/259.1078mz/2.97min	596.1168823242188	515.5739135742188	1574.141357421875	634.3413696289062	597.3270874023438	590.8809204101562	578.336181640625	498.6141662597656	702.842041015625	1642.3800048828125	1748.61767578125	1756.36181640625
402/427.2187mz/1.99min	9.637150764465332		580.1119384765625							615.4415893554688	909.5105590820312	884.5261840820312
403/622.3717mz/9.29min	380.0594177246094	433.2554016113281		822.5770874023438	711.4700927734375	988.49658203125	441.5624694824219	518.5878295898438	727.5730590820312
404/349.9886mz/4.32min	575.3184204101562	565.369384765625		704.952880859375	655.8230590820312	653.2203979492188	562.5015869140625	530.6005859375	706.3072509765625
405/361.1789mz/5.09min	619.3486938476562	580.9976806640625		602.353759765625	488.57421875	612.5172119140625	618.1361083984375	640.4051513671875	624.9526977539062	6.210217475891113
406/441.2806mz/8.58min	610.884521484375	828.1204833984375		594.39208984375	609.1185302734375	456.570556640625	821.6058959960938	1037.1546630859375	542.0543823242188
407/591.4486mz/11.69min			606.3529052734375								440.1893310546875	5533.19482421875
408/482.2740mz/9.09min	556.3820190429688	624.4480590820312		590.4209594726562	478.75384521484375	570.7522583007812	621.37841796875	691.775146484375	643.9657592773438
409/408.1878mz/4.03min	376.2867431640625	312.8732604980469		950.571044921875	831.9551391601562	999.5835571289062	356.80267333984375	326.1103820800781	1058.4039306640625
410/225.2214mz/8.85min			635.0645751953125							569.0211181640625	566.2977905273438	691.404052734375
411/1252.0392mz/12.02min		783.9563598632812		569.0928344726562		528.5806274414062	32.60928726196289	946.7841186523438	628.7118530273438
412/147.0916mz/3.27min	732.7713012695312	671.78662109375		549.4933471679688	482.8578796386719	563.9684448242188	709.5311279296875	612.6694946289062	581.411865234375
413/773.5895mz/11.50min	58.405826568603516	552.3070678710938		659.4819946289062	608.74658203125	614.9632568359375	585.2079467773438	569.2699584960938	861.4908447265625
414/627.3502mz/4.39min			527.6534423828125							637.1132202148438	584.2560424804688	605.4973754882812
415/699.4898mz/13.08min		731.1212158203125		619.611328125		590.8028564453125	273.5838317871094	683.2107543945312	534.5726318359375		320.82818603515625
416/341.3052mz/12.57min	651.337646484375	547.87451171875	1035.677978515625	479.781494140625	615.2388916015625	566.2439575195312	487.0104064941406	425.8252258300781	550.0958862304688	1564.6912841796875	968.7347412109375	1246.3157958984375
417/667.5248mz/12.71min				13.56248664855957							1162.9801025390625
418/235.1077mz/2.96min	592.0966796875	530.9798583984375	1225.0341796875	579.384765625	532.2301635742188	541.7749633789062	583.8961181640625	526.8617553710938	603.6132202148438	1276.0062255859375	1331.1287841796875	1392.3902587890625
419/308.2950mz/11.81min	570.7610473632812	476.641845703125	1557.4066162109375	370.8008117675781	438.64495849609375	593.2075805664062	391.90826416015625	279.73114013671875	708.9640502929688	1188.8629150390625	1095.512451171875	1267.544921875
420/594.3765mz/10.65min	1121.8155517578125	649.3285522460938		429.1267395019531	210.45407104492188	294.5629577636719	678.454345703125	947.203125	512.8729248046875
421/664.4900mz/11.26min	6355.2197265625	340.9141540527344	9030.892578125	313.5017395019531	768.5632934570312	101.07183837890625	393.2225341796875	81.44853210449219	353.7507019042969	5102.333984375	7455.86962890625	8518.5439453125
422/495.2501mz/6.48min	543.3849487304688	481.3708801269531		680.3604736328125	520.5313110351562	734.4766235351562	616.4790649414062	545.0585327148438	685.204833984375
423/745.5349mz/11.36min		599.7295532226562		497.3939514160156		63.66142272949219	597.232421875	563.0203247070312	1156.13916015625
424/312.3261mz/12.50min	517.2552490234375	480.6113586425781	1229.4010009765625	391.8166809082031	496.65203857421875	639.625732421875	397.59075927734375	335.7476806640625	671.6436157226562	959.7946166992188	1029.3907470703125	1153.7662353515625
425/584.4886mz/12.60min											578.3389282226562
426/678.4428mz/11.66min			589.9320068359375							527.9089965820312	565.1539916992188	862.7070922851562
427/492.2933mz/7.92min	399.7232666015625	351.34161376953125	1215.439453125	343.7552490234375	481.0585021972656	804.3013916015625	272.00238037109375	278.2668762207031	672.6558837890625	808.6741333007812	952.50146484375	920.6142578125
428/751.5949mz/13.29min											575.5487670898438
429/679.4880mz/13.71min	324.72430419921875	525.8440551757812		701.78076171875	624.2412109375	360.504638671875	464.3212890625	722.5308837890625	664.0413818359375
430/215.1390mz/2.40min	614.9595336914062	479.2539367675781	1110.850341796875	539.8428344726562	526.806884765625	489.1057434082031	561.2265625	496.7886657714844	583.0216064453125	1164.6387939453125	1251.3046875	1332.8394775390625
431/695.5931mz/11.68min	91.02068328857422	528.6237182617188		926.95654296875	712.3783569335938	564.593017578125	579.3983764648438	518.3839111328125	660.1921997070312
432/688.4913mz/11.74min	44.52593994140625	1754.7471923828125	529.881591796875	2645.0390625		8.00131607055664		2659.957275390625	5160.8388671875	183.7628173828125	610.82080078125	52.772918701171875
433/303.1374mz/3.65min	378.46539306640625	450.2666015625		762.2036743164062	723.8176879882812	588.489501953125	435.58966064453125	550.8974609375	664.8338623046875
434/463.2677mz/12.76min	560.0410766601562	433.20526123046875	1259.05126953125	385.22698974609375	671.9852905273438	606.0388793945312	536.677490234375	302.8105163574219	577.6619873046875	900.587890625	248.0460968017578	914.343994140625
435/669.5417mz/11.44min	34.512611389160156	530.5126953125		666.1019287109375	582.689208984375	512.705078125	555.9222412109375	581.6737060546875	747.7902221679688
436/489.1837mz/1.61min	583.7440795898438	536.0110473632812	1672.1143798828125	522.1456298828125	437.0366516113281	542.6179809570312	518.2760009765625	603.4635009765625	548.6143798828125	1412.77099609375	1605.307861328125	1886.2535400390625
437/453.2806mz/8.30min	336.9162292480469	515.0193481445312		754.1686401367188	641.524658203125	581.7861938476562	449.9608154296875	549.6663818359375	624.8900146484375
438/373.1950mz/4.07min	600.3180541992188	601.8258056640625		460.1860656738281	560.8538818359375	484.9708251953125	563.1351928710938	560.4857177734375	586.79443359375
439/455.2961mz/9.18min	1140.831298828125	1620.0552978515625		582.310302734375	546.5511474609375	558.90576171875	1471.8038330078125	1921.179443359375	561.9258422851562	23.224271774291992	13.000205993652344	21.033714294433594
440/223.9884mz/11.24min	547.33740234375	656.8456420898438	672.936279296875	490.42364501953125	163.71026611328125	574.9454345703125	511.95330810546875	142.37229919433594	441.0110778808594	931.2348022460938	689.979736328125	754.810302734375
441/290.0483mz/6.17min	570.490234375	488.1614685058594		627.32470703125	410.4237976074219	646.465087890625	545.5303344726562	550.7339477539062	680.3875732421875
442/201.1233mz/2.87min	589.2020263671875	528.4644775390625	1054.0032958984375	511.3887939453125	490.0223693847656	450.6216735839844	515.3612060546875	487.8077087402344	590.1967163085938	1069.7386474609375	1149.1240234375	1200.7633056640625
443/543.3507mz/11.40min			588.4305419921875							554.6528930664062	280.4942626953125	561.8372802734375
444/487.2917mz/5.26min	638.39794921875	561.1680908203125	429.4008483886719	556.783935546875	483.4784240722656	552.325927734375	587.3973388671875	592.4638671875	584.149658203125	488.0685729980469	525.7706298828125	558.60302734375
445/542.0960mz/1.61min	524.41943359375	495.25921630859375	1761.7633056640625	546.03125	474.57373046875	541.4415893554688	483.9307861328125	558.5297241210938	581.4341430664062	1560.2650146484375	1730.5762939453125	2042.0335693359375
446/781.6299mz/11.82min	52.65998840332031	750.928955078125		625.4119873046875	486.2895202636719	636.703125	388.992919921875	574.3440551757812	522.431396484375
447/441.2782mz/9.09min	689.5213623046875	568.679931640625		484.5920715332031	424.8550720214844	511.18896484375	569.6356201171875	576.3690795898438	525.9273071289062
448/247.0924mz/1.61min	509.8957214355469	530.462646484375	1252.4879150390625	483.0308837890625	450.497802734375	520.2633056640625	483.01507568359375	563.3690795898438	602.2135009765625	1182.993408203125	1323.406494140625	1433.686767578125
449/139.9878mz/11.29min	335.0060119628906	791.3428955078125	90.70028686523438	74.22837829589844	739.6000366210938	776.5286254882812	348.3912658691406	787.8818359375	753.0761108398438	1455.0286865234375	181.74732971191406	338.385498046875
450/401.3416mz/13.28min	571.1389770507812	508.25640869140625	1935.4339599609375	500.43328857421875	446.07965087890625	508.7249450683594	581.6517944335938	508.0500183105469	513.6863403320312	1761.4952392578125	1304.0877685546875	2179.99609375
451/685.5363mz/11.19min		427.14947509765625		611.161376953125	760.7197875976562	866.4788208007812	457.4023132324219	472.8715515136719	696.6988525390625		69.47474670410156
452/555.4815mz/13.81min		2124.718994140625		60.851741790771484		513.3737182617188	541.2607421875	1310.8555908203125	680.8844604492188		108.52498626708984
453/407.0730mz/5.04min	479.9257507324219	524.2658081054688		538.1580810546875	337.336181640625	538.791015625	570.5330200195312	679.54931640625	593.0107421875
454/625.3905mz/10.22min	625.363037109375	687.2202758789062		317.6015319824219	377.1590881347656	450.356201171875	711.9169921875	782.1151123046875	341.8076171875
455/385.2351mz/12.15min	608.6290893554688	282.19854736328125	947.5447998046875	297.4568786621094	649.284912109375	205.31236267089844	461.61346435546875	225.64990234375	245.04672241210938	1023.0956420898438	676.0743408203125	834.1438598632812
456/299.1238mz/0.55min	658.3336791992188	543.08740234375	110.62772369384766	588.03076171875	522.9764404296875	364.26898193359375	564.7564697265625	734.0867919921875	700.3703002929688	143.4356689453125	115.52759552001953	131.10626220703125
457/382.1545mz/5.95min	900.1851806640625	903.0512084960938		153.4603729248047	123.4872817993164	158.174072265625	928.0034790039062	945.9481201171875	165.84591674804688
458/318.1337mz/3.05min	573.8108520507812	585.0966796875		523.2881469726562	408.59442138671875	540.5433959960938	548.6320190429688	430.6152648925781	497.4634094238281
459/275.1789mz/6.96min	697.533447265625	582.590576171875		410.23931884765625	371.7989807128906	452.293701171875	634.30908203125	638.727294921875	469.6524658203125
460/246.0220mz/5.98min	612.1983642578125	573.9375		447.86968994140625	441.3600158691406	407.18115234375	572.32275390625	562.672607421875	486.5699768066406
461/1266.0541mz/12.00min		732.2659301757812		499.2428894042969		451.8324279785156	209.11904907226562	929.2386474609375	547.2847290039062
462/637.5514mz/11.41min		204.56729125976562		594.175537109375	522.0160522460938	533.658447265625	195.42588806152344	236.63616943359375	590.7149658203125
463/398.1494mz/4.40min	470.40692138671875	437.631591796875		621.3807983398438	555.26904296875	601.7984619140625	482.8817443847656	488.4533996582031	600.6610717773438
464/536.4704mz/12.09min	5.70131778717041	1152.9105224609375	14.325555801391602	935.4454345703125		743.9450073242188	372.3218994140625	1291.6412353515625	521.3206787109375		289.48046875
465/558.3287mz/4.33min			504.2349853515625							681.5995483398438	537.4657592773438	497.45111083984375
466/636.3394mz/4.42min			485.3646545410156							596.7890625	515.500732421875	520.3780517578125
467/271.2268mz/8.84min			547.2885131835938							473.3200988769531	488.4664306640625	595.8928833007812
468/688.3455mz/7.15min			506.1884460449219							482.3147277832031	526.1737670898438	578.5748291015625
469/681.5780mz/11.67min	54.60350036621094	504.1978759765625		897.1395874023438	713.1585693359375	471.9424743652344	527.1155395507812	470.6424865722656	536.9763793945312
470/298.1163mz/2.97min	472.76812744140625	396.64593505859375	1451.820556640625	530.1000366210938	497.28253173828125	464.7309875488281	448.82867431640625	368.75201416015625	560.0716552734375	1632.05078125	1918.2864990234375	1743.4730224609375
471/724.4767mz/11.74min		737.5771484375	48.8567008972168	509.6894836425781	9.698599815368652	435.24456787109375	147.4551239013672	617.9239501953125	601.7066650390625		910.0286865234375
472/136.0756mz/3.09min	601.0873413085938	513.3546142578125	133.3220672607422	503.1114807128906	63.155948638916016	496.3196716308594	557.6744384765625	495.98638916015625	553.1438598632812	984.0194091796875	159.53302001953125	1175.289794921875
473/410.0872mz/0.61min	573.4826049804688	452.5396423339844		519.1022338867188	499.286376953125	401.3704833984375	513.7656860351562	451.55572509765625	551.8818969726562
474/1310.0451mz/13.10min											503.14849853515625
475/188.0704mz/2.88min			499.40130615234375				6.015711307525635			662.533935546875	505.9085998535156	487.3188171386719
476/540.4623mz/12.85min		1276.5347900390625		507.2431335449219		322.9698486328125	342.1038513183594	1329.3260498046875	487.88250732421875
477/340.3574mz/13.55min	412.0213317871094	395.5653076171875	1020.1221923828125	359.8795471191406	426.7847900390625	570.8499755859375	306.17132568359375	263.40130615234375	566.4183349609375	813.1446533203125	779.2901000976562	959.696044921875
478/709.6092mz/11.78min	26.01515769958496	517.0863647460938		644.5101928710938	506.09600830078125	481.6993713378906	477.50341796875	406.8271484375	563.973876953125
479/381.2752mz/12.07min		593.5974731445312		518.1223754882812		460.92401123046875	178.45364379882812	535.11181640625	493.5079650878906		36.175994873046875
480/290.0483mz/5.73min	496.8837890625	495.0171203613281		487.7564392089844	370.70880126953125	474.17071533203125	490.4349365234375	541.781982421875	551.890869140625
481/182.9619mz/11.23min	751.53564453125	594.1259765625	491.7928161621094	450.44122314453125	488.41278076171875	66.97084045410156	582.8345336914062	74.06007385253906	420.55517578125	840.5944213867188	204.02513122558594	733.9662475585938
482/637.4787mz/13.83min	207.2255859375	306.9375915527344		742.7073974609375	757.4002075195312	672.8351440429688	200.2685546875	295.8070983886719	674.3731689453125
483/312.3261mz/12.91min	411.14788818359375	387.87530517578125	1052.221435546875	327.57464599609375	409.62701416015625	566.5816040039062	318.3302001953125	292.58831787109375	588.892578125	809.2137451171875	756.9137573242188	938.8521728515625
484/1236.0797mz/11.69min		460.2379150390625		495.4800109863281	474.1033935546875	478.2855529785156	488.2452392578125	632.2437133789062	514.4453735351562
485/396.2901mz/11.65min	757.2218627929688	322.4239501953125	2054.267333984375	263.1282958984375	368.54766845703125	508.1770935058594	276.5458984375	176.32632446289062	461.2674865722656	1412.10595703125	1631.728515625	1889.3740234375
486/155.0815mz/1.12min	459.92498779296875	447.0130920410156	1005.3068237304688	483.95977783203125	440.9478759765625	393.6221923828125	484.3818359375	418.0508117675781	506.1671142578125	1077.7352294921875	1148.1116943359375	1192.1121826171875
487/198.1277mz/4.21min	405.20587158203125	416.7808532714844	749.4844360351562	307.0200500488281	488.92706298828125	551.80419921875	328.11016845703125	301.9862365722656	479.2085876464844	584.444580078125	507.97100830078125	592.077880859375
488/776.2328mz/13.96min	554.158203125	503.6973571777344	485.73931884765625	451.31634521484375	511.0701904296875	449.69268798828125	513.8093872070312	478.6376647949219	435.1958923339844	474.117919921875	482.2767333984375	519.8735961914062
489/331.2846mz/11.68min	670.18603515625	478.5343322753906	1231.8172607421875	404.5843811035156	477.9658203125	457.3663024902344	393.5701599121094	305.20562744140625	437.44580078125	1957.151611328125	1109.4405517578125	1467.1712646484375
490/166.0862mz/4.24min	723.4090576171875	683.757080078125		259.9255676269531	265.1652526855469	214.77902221679688	718.673828125	744.0345458984375	268.5714111328125
491/188.1281mz/4.31min	469.7223815917969	468.10791015625		588.6505737304688	586.0394897460938	455.42706298828125	439.61871337890625	479.4248352050781	570.568115234375
492/590.4451mz/11.29min		8.550493240356445	1345.000244140625						7.953461170196533	102.68852233886719	845.0105590820312	14791.8173828125
493/247.1347mz/4.29min	491.0814208984375	447.44744873046875	1030.6728515625	476.7589416503906	357.26409912109375	443.6637268066406	470.2552185058594	424.31695556640625	457.8902893066406	933.6541137695312	955.3944702148438	1093.633056640625
494/568.4939mz/11.30min		18.144140243530273		407.3706359863281				1257.6387939453125	537.2962646484375
495/352.1616mz/3.12min	282.10284423828125	285.521728515625		765.7728881835938	763.021240234375	623.4840698242188	296.2516784667969	321.0456848144531	697.396240234375
496/453.3439mz/4.66min	615.5693359375	604.067626953125	326.1307067871094	465.06256103515625	439.1763916015625	475.68292236328125	1171.0380859375	508.9360046386719	484.399169921875	394.56146240234375	357.3813781738281	346.1141662597656
497/605.5254mz/13.81min		287.96221923828125		652.375732421875		850.403076171875	165.7322998046875	247.26416015625	999.2346801757812
498/120.0806mz/4.72min	888.7691650390625	890.0603637695312	62.838600158691406	478.3345031738281	460.7109375	437.7895812988281	911.5844116210938	853.012939453125	522.851318359375	54.10624694824219	53.8770866394043	75.00794219970703
499/596.3889mz/10.18min	559.4276123046875	603.5127563476562		374.1929016113281	259.8661804199219	354.2511901855469	569.91455078125	716.053466796875	368.40008544921875
500/195.1129mz/2.57min	473.63177490234375	427.7477722167969	963.9519653320312	466.3818054199219	391.2894287109375	383.5667419433594	463.125244140625	419.8852233886719	464.7162780761719	984.40283203125	1062.05908203125	1186.8480224609375
501/277.1547mz/3.67min	465.2359313964844	413.1787414550781	1361.6295166015625	445.171875	393.0490417480469	487.4685363769531	410.1800842285156	428.068603515625	465.2579040527344	1240.4505615234375	1317.606689453125	1579.3853759765625
502/770.6004mz/11.46min	89.95344543457031	460.96112060546875	268.9616394042969	525.4883422851562	503.25390625	496.6763000488281	430.72015380859375	344.8346862792969	466.0947265625		5394.66455078125
503/648.4598mz/11.28min		422.206787109375	6.361727714538574	502.73211669921875		86.70808410644531		1238.3353271484375	1403.1339111328125
504/612.6705mz/11.53min		566.2469482421875		457.5694274902344	495.9468078613281	459.5736083984375	465.15179443359375	16.96141242980957
505/196.1180mz/0.60min	530.9290161132812	495.989013671875		441.9050598144531	437.8756408691406	387.4154968261719	519.0777587890625	459.2171630859375	463.05169677734375
506/773.6021mz/11.58min	737.7665405273438	2157.441650390625		290.7630615234375	323.5630798339844	459.61627197265625	2153.494140625	3023.131591796875	321.3138732910156		16.026519775390625
507/176.1070mz/4.73min	584.4049072265625	585.79052734375		340.0855407714844	331.6258544921875	294.5997314453125	570.9537963867188	577.6415405273438	346.27337646484375
508/598.5044mz/13.13min											458.3484802246094
509/631.5018mz/11.32min	7.541543006896973	320.9841613769531		599.0120239257812	636.1102294921875	591.9047241210938	318.8765563964844	317.2817077636719	593.3894653320312
510/321.1446mz/4.13min	497.9292907714844	600.8727416992188		268.228271484375	286.43353271484375	403.99530029296875	582.3076171875	591.4124755859375	411.5932312011719
511/425.2081mz/6.72min	663.8870239257812	534.36376953125		356.6436462402344	249.31222534179688	257.3807678222656	593.7900390625	562.296875	370.906494140625
512/255.0652mz/3.78min			432.6830749511719							428.8097839355469	472.1266174316406	497.64404296875
513/723.4770mz/13.43min	79.3251953125	402.2079162597656		446.2611083984375	1136.328125	782.2703857421875	160.5280303955078	457.2272033691406	588.5604858398438
514/390.2389mz/5.44min	486.3787536621094	405.63873291015625	432.6395263671875	395.49072265625	307.7475891113281	445.30718994140625	437.5477294921875	473.16668701171875	465.3559875488281	463.4148864746094	455.25872802734375	536.6151733398438
515/170.0812mz/0.79min	723.0341796875	532.0049438476562	31.958324432373047	487.1433410644531	402.4631652832031	416.31719970703125	567.2994995117188	484.0697937011719	541.927001953125	39.13502883911133	40.449790954589844	31.310375213623047
516/530.2976mz/4.54min			428.9822692871094							539.772216796875	452.6575927734375	446.6429138183594
517/561.4883mz/11.21min				449.4013977050781				81.71835327148438	513.8416748046875
518/296.1353mz/2.68min	659.7904663085938	600.5875244140625	30.210567474365234	472.870361328125	379.8987731933594	431.8729248046875	623.2874755859375	602.5051879882812	466.6183166503906	31.861087799072266	19.06363868713379	32.65030288696289
519/419.3158mz/13.40min	302.6418762207031	441.0487976074219	1360.7119140625	396.5002136230469	385.7146911621094	302.49267578125	596.6652221679688	372.6377868652344	450.4981994628906	1033.3743896484375	2267.702392578125	1316.5863037109375
520/1208.0481mz/11.53min		519.4697265625		445.3275451660156	416.90350341796875	496.4965515136719	383.7167663574219	410.9188537597656	482.5262756347656
521/583.3161mz/12.89min	456.7972106933594	346.06475830078125	822.0704956054688	416.74658203125	498.47857666015625	312.7304382324219	431.78741455078125	381.8878479003906	392.0970153808594	966.2786865234375	781.4909057617188	922.0026245117188
522/635.4983mz/11.20min		285.19146728515625		817.7955322265625	601.8782958984375	777.6878051757812	154.3737335205078	264.34674072265625	795.958251953125		57.35060119628906
523/129.0545mz/0.61min	505.93011474609375	429.6856689453125		447.3678894042969	438.1694641113281	399.693115234375	512.6309204101562	435.26708984375	479.67059326171875
524/383.3280mz/11.70min		437.5934143066406	127.88957214355469	491.07183837890625	447.6142272949219	488.0360412597656	419.695556640625	476.7203674316406	477.42999267578125	42.26342010498047		29.131040573120117
525/225.1234mz/2.94min	418.80810546875	384.0990905761719	858.0076293945312	408.0881652832031	408.4128112792969	430.6248779296875	383.232666015625	451.40838623046875	478.8733825683594	929.2587280273438	1245.943603515625	1329.87451171875
526/165.9906mz/11.24min	1179.9320068359375	489.21405029296875	98.94615936279297	494.3799133300781	68.07769012451172	463.8538513183594	424.0146179199219	456.4180908203125	471.4917907714844	178.53662109375	120.16558837890625	212.08880615234375
527/615.6724mz/11.58min		518.5311889648438		440.04083251953125	417.9053039550781	491.11163330078125	431.4568786621094	585.1520385742188	398.3877258300781
528/256.0098mz/4.52min	276.4964294433594	236.93154907226562		924.0736694335938	602.0228881835938	901.5276489257812	248.02993774414062	229.30772399902344	1021.6340942382812
529/489.9008mz/5.51min	496.5118103027344	454.4887390136719		369.8165283203125	336.2971496582031	392.0321960449219	477.5626525878906	514.8006591796875	423.9571228027344
530/512.2584mz/5.60min	442.3461608886719	445.09161376953125	220.26162719726562	461.54571533203125	461.7546691894531	434.4163818359375	451.1689147949219	419.1456298828125	537.4307250976562	272.3664245605469	293.30322265625	292.3487243652344
531/438.1807mz/7.08min	752.9901733398438	679.13427734375		197.9228057861328	178.82395935058594	213.16607666015625	688.544921875	661.9600830078125	207.33395385742188
532/280.1372mz/3.27min	512.7904052734375	470.6689147949219		380.6927795410156	347.48248291015625	422.3524169921875	450.68280029296875	424.0194091796875	448.70745849609375
533/727.5829mz/11.61min	28.022781372070312	167.8311004638672		340.8669128417969	531.3907470703125	538.4279174804688	660.1424560546875	182.7002410888672	555.1917724609375
534/485.2761mz/4.76min			375.4662780761719							406.0793151855469	465.6753234863281	466.1051940917969
535/392.2879mz/12.78min	422.7056579589844	434.59271240234375	665.2451171875	407.23626708984375	405.6160888671875	343.6730041503906	436.7126770019531	380.1634826660156	461.2051086425781	477.9871520996094	574.5568237304688	729.0166015625
536/301.1412mz/9.82min	332.5081787109375	428.11285400390625	459.6237487792969	520.8073120117188	437.59625244140625	477.31793212890625	408.1731262207031	453.01904296875	502.9405822753906	432.2906188964844	384.8500671386719	431.480712890625
537/622.3716mz/9.11min	279.3687744140625	312.0924987792969		620.3357543945312	522.6659545898438	722.2386474609375	308.7276611328125	360.2772521972656	509.5521240234375
538/359.1313mz/2.79min	429.52447509765625	440.0930480957031		329.3845520019531	427.5087890625	259.2909240722656	445.1570129394531	550.2871704101562	450.05230712890625
539/701.4934mz/4.43min	329.36871337890625	351.9311828613281	473.5079345703125	422.3741455078125	387.9908142089844	417.8042907714844	477.7680969238281	361.0633850097656	445.4695739746094	491.2371826171875	485.07354736328125	528.29736328125
540/267.0774mz/1.28min	447.5034484863281	388.8303527832031	1354.9974365234375	416.05914306640625	384.41485595703125	386.4837341308594	357.1991882324219	429.2525939941406	437.1293029785156	1303.7027587890625	1443.3812255859375	1529.384521484375
541/371.1016mz/12.37min	478.7300109863281	483.16595458984375	434.4605407714844	387.051025390625	402.5209045410156	406.44036865234375	468.35650634765625	439.9198913574219	391.3789978027344	431.01885986328125	371.11968994140625	441.444091796875
542/820.5334mz/11.37min		251.58775329589844		140.4241943359375				669.1414184570312	611.5830688476562
543/441.2806mz/8.44min	393.9520568847656	572.5288696289062		438.2069091796875	419.1048583984375	334.0557861328125	520.787353515625	693.9244995117188	399.85430908203125
544/759.5777mz/11.38min	38.12553405761719	602.39599609375		463.6204528808594	387.46875	432.7083740234375		279.1466979980469	426.73431396484375
545/329.1595mz/10.58min	422.8223571777344	380.878173828125	444.0674133300781	383.32122802734375	378.00946044921875	386.9272155761719	449.2649230957031	430.0177307128906	399.281494140625	453.2161865234375	524.7496337890625	486.5955810546875
546/494.5663mz/12.95min		141.3352813720703	903.9467163085938	85.92864990234375	119.0631332397461	1712.857421875	153.09190368652344	56.29450225830078	425.8691101074219	1511.65185546875	5417.9609375	1258.9296875
547/629.5239mz/12.25min		424.4433288574219		3250.170166015625	118.29407501220703			616.0948486328125	2646.297607421875	13.226110458374023		6.426801681518555
548/162.0913mz/4.24min	605.7222290039062	618.87060546875		218.3549041748047	250.99427795410156	190.53656005859375	593.2427368164062	610.70458984375	239.84629821777344
549/182.1003mz/1.62min	414.74798583984375	412.19866943359375	984.50732421875	429.2847595214844	358.5141906738281	443.367919921875	352.2665710449219	414.4127502441406	270.8182678222656	870.1363525390625	945.08056640625	1184.81884765625
550/773.5653mz/13.84min		494.37506103515625		411.1343688964844		69.12417602539062	241.30531311035156	520.1006469726562	429.2262268066406
551/169.1335mz/3.19min	452.7506103515625	409.9654235839844	712.650634765625	392.6735534667969	351.73345947265625	374.82098388671875	428.7015686035156	395.3587646484375	411.2883605957031	750.5972900390625	779.074951171875	824.3856811523438
552/620.3925mz/10.52min	189.38827514648438	256.5251159667969		892.699951171875	744.1856689453125	812.6410522460938	139.98951721191406	149.5385284423828	582.3889770507812
553/360.3259mz/12.58min	353.0158996582031	333.33441162109375	1158.8297119140625	316.6466064453125	345.2343444824219	483.8650207519531	282.3767395019531	215.62594604492188	523.0414428710938	835.6201782226562	905.2012329101562	1018.1324462890625
554/478.2088mz/6.50min	472.395263671875	405.5208740234375		426.5126037597656	343.8633728027344	435.67938232421875	454.6256103515625	404.7419128417969	409.5799255371094
555/392.3736mz/12.98min	371.9076843261719	385.72369384765625	730.1963500976562	323.5589294433594	295.39324951171875	212.36802673339844	448.5791320800781	245.916748046875	540.6249389648438	491.8228759765625	592.3544921875	1177.24169921875
556/410.0871mz/0.78min	533.6356811523438	398.22747802734375		433.4949035644531	378.4776611328125	363.433349609375	484.4076232910156	341.957275390625	447.65460205078125
557/158.1540mz/6.74min	401.8910827636719	406.8369445800781	399.8839111328125	414.07330322265625	416.064697265625	421.43267822265625	439.63983154296875	415.4879150390625	373.6399230957031	407.66046142578125	424.928466796875	411.6282043457031
558/563.4664mz/13.81min					812.8896484375					9.047982215881348
559/119.0853mz/9.37min	420.8014221191406	416.5483093261719	402.20208740234375	399.14141845703125	433.72308349609375	427.5533752441406	406.99188232421875	382.8332214355469	390.6484680175781	414.4733581542969	419.8232727050781	389.65325927734375
560/150.0549mz/1.18min	842.8965454101562	348.13702392578125		491.4377746582031	387.913818359375	413.01116943359375	407.2830505371094	306.60748291015625	631.3786010742188
561/377.2034mz/6.80min			416.36077880859375							403.6970520019531	516.4341430664062	300.8057861328125
562/250.1162mz/2.43min	422.0873107910156	345.9075927734375	848.014404296875	396.6434631347656	397.7398376464844	361.1874694824219	372.4184875488281	353.5492248535156	426.7945251464844	928.0370483398438	944.3779907226562	1036.5557861328125
563/321.0628mz/3.01min	438.1124267578125	445.012451171875		320.8401794433594	249.54676818847656	308.3384094238281	468.113037109375	461.5155334472656	377.72857666015625
564/691.5108mz/11.36min	1161.0224609375	324.9361877441406	5564.94677734375	73.93360137939453	77.8547134399414	348.7543640136719	466.7351989746094	110.97364807128906	324.8065185546875	1287.10400390625	1453.9627685546875	3625.601806640625
565/321.1479mz/3.65min	275.46038818359375	370.0264587402344		595.3765869140625	605.93115234375	405.6106262207031	296.6526184082031	408.5583190917969	516.4923095703125
566/685.3940mz/11.67min			528.7664184570312									285.1287841796875
567/377.1422mz/0.99min	57.10161590576172	461.9139709472656		520.2561645507812	377.7472229003906	148.55047607421875	434.0467834472656	92.92962646484375	578.9600219726562
568/600.6618mz/11.45min		318.7673034667969		404.5510559082031	312.4757385253906	435.54852294921875	408.311279296875	468.1425476074219	404.0666809082031
569/149.0234mz/12.16min	578.719970703125	309.3463134765625	440.2987976074219	175.08990478515625	534.562744140625	350.7441711425781	367.2380065917969	274.02105712890625	300.0272216796875	465.75628662109375	449.4313659667969	497.63427734375
570/361.1396mz/4.56min	336.84613037109375	397.1263732910156		475.43310546875	361.4800109863281	407.9039001464844	359.7749328613281	516.3072509765625	429.4964599609375
571/369.2978mz/11.73min			382.67681884765625							421.2211608886719	270.336669921875	426.722900390625
572/163.0423mz/2.98min	460.29400634765625	471.8589782714844		295.39202880859375	237.60789489746094	258.1352844238281	489.18487548828125	450.0728454589844	350.402587890625
573/683.3984mz/11.67min	9.792715072631836		511.5004577636719							398.620361328125	364.5383605957031	707.8635864257812
574/820.5339mz/11.79min		386.4471130371094		409.74041748046875		110.18470764160156	146.8490753173828	686.5695190429688	492.6531066894531
575/687.5284mz/13.83min		475.0060729980469		323.117919921875		169.6902618408203	160.885009765625	465.7274475097656	634.8075561523438
576/629.1959mz/12.36min	448.69110107421875	474.97296142578125	385.4935302734375	383.5643615722656	370.3048400878906	367.51397705078125	399.2514343261719	411.5676574707031	370.1500549316406	391.7248840332031	395.6187744140625	435.9745178222656
577/624.5029mz/12.66min		204.0941162109375		393.41864013671875		392.5739440917969	18.574134826660156	388.047607421875	780.6829223632812
578/629.5206mz/13.90min		196.04652404785156		582.7198486328125		16.25740623474121	5.10257625579834	1276.32470703125	695.3290405273438
579/405.2419mz/6.96min	527.4837646484375	430.526611328125		310.2906494140625	249.7117156982422	344.2232666015625	480.50634765625	423.3664855957031	353.8786926269531
580/581.4888mz/11.09min		243.82635498046875		395.9952087402344	388.0254821777344	413.0540466308594	251.1039581298828	311.35369873046875	426.4710693359375
581/139.9879mz/11.81min	322.3179931640625	716.7180786132812	257.2276611328125	322.6107482910156	725.2430419921875	679.2249755859375	658.5071411132812	452.9445495605469	704.7596435546875	171.70962524414062	250.6304931640625	176.38059997558594
582/254.1612mz/1.19min	362.27496337890625	390.83624267578125	103.30269622802734	430.41552734375	402.9151916503906	421.992919921875	394.4416198730469	442.538330078125	384.4739990234375	110.01966094970703	115.4557876586914	125.77372741699219
583/205.0971mz/2.88min			345.95855712890625							485.4893798828125	385.07928466796875	390.0313720703125
584/774.4063mz/10.13min	272.6708984375	239.34739685058594		182.4016571044922	570.6199951171875	233.60415649414062	967.1285400390625	762.7990112304688	500.2693786621094
585/497.2657mz/7.15min	403.55279541015625	369.0424499511719		368.182373046875	263.7783203125	442.1188659667969	421.8321228027344	363.77764892578125	477.6031188964844
586/376.1377mz/4.41min	428.3792419433594	372.3605041503906	48.929996490478516	496.1811828613281	502.22991943359375	468.0927429199219	396.81512451171875	361.6308288574219	556.5402221679688	15.792215347290039	48.59858703613281	44.890106201171875
587/299.1601mz/4.88min	374.37799072265625	433.8443908691406	56.38600540161133	384.5157165527344	401.63031005859375	364.67828369140625	454.3916015625	421.1642761230469	453.3825988769531	26.64422035217285		68.1649169921875
588/637.5151mz/13.62min		391.40179443359375		142.68919372558594		387.6324768066406	11.223970413208008	384.3935241699219	345.7933349609375		678.6122436523438
589/577.2337mz/3.82min	535.1973266601562	430.1769714355469		352.702880859375	357.9552001953125	292.6562805175781	433.268798828125	409.35369873046875	356.2002258300781
590/479.2625mz/12.76min	359.1823425292969	298.58831787109375	824.6677856445312	243.375	418.9283142089844	407.3649597167969	350.0433349609375	209.88357543945312	423.5773010253906	592.9606323242188	187.4051971435547	614.4649047851562
591/391.2804mz/5.91min	257.52374267578125	266.4755859375		383.9551086425781	409.7934265136719	425.55487060546875	275.9917907714844	381.9173583984375	446.3846130371094
592/453.3573mz/10.39min	215.53506469726562	215.59117126464844		221.8236846923828	398.6387634277344	456.1952209472656	396.4757995605469	450.491943359375	366.2569580078125
593/645.5176mz/11.47min	10.912229537963867	225.02915954589844		509.2292175292969	533.4635620117188	492.0211181640625	244.21893310546875	269.8766784667969	514.401611328125
594/288.2534mz/8.06min	228.12606811523438	410.64715576171875	278.2851257324219	268.68609619140625	143.07467651367188	360.9827575683594	398.2969665527344	267.16754150390625	440.62579345703125	412.5882263183594	486.0077819824219	433.3341064453125
595/627.5288mz/11.08min	28.558931350708008	147.3614501953125		768.3034057617188	740.56005859375	611.7637939453125	114.21074676513672	129.77391052246094	756.7005615234375
596/331.2844mz/9.77min			331.3530578613281							451.62554931640625	381.1519470214844	377.73907470703125
597/723.6250mz/11.90min	20.82624053955078	461.142822265625		598.2296142578125	267.6288146972656	385.5607604980469	286.5364074707031	368.6310729980469	514.7503662109375
598/579.2812mz/9.77min			333.0033264160156							397.4889831542969	354.6580505371094	404.062744140625
599/724.4762mz/10.93min		301.971923828125	19.993654251098633	510.01385498046875		560.9603881835938	79.70706176757812	449.4380798339844	243.44020080566406		646.2861938476562
600/634.4091mz/12.20min			630.0599975585938							20.85364532470703	271.5672912597656	478.32989501953125
601/343.2051mz/6.48min	433.78143310546875	328.88067626953125		376.2883605957031	304.50543212890625	414.1940002441406	373.4771423339844	313.1307678222656	450.3614807128906
602/685.4742mz/12.23min		348.7423400878906		422.5887451171875		399.94720458984375	573.0953369140625	270.6047668457031	325.3215637207031
603/647.5332mz/12.36min		432.9338684082031		243.66030883789062	164.7609405517578	374.3437805175781	253.7917938232422	649.6989135742188	381.17535400390625
604/374.2481mz/12.20min	306.7844543457031	350.19085693359375	1017.917236328125	206.69805908203125	317.0569152832031	434.6292419433594	247.41148376464844	213.07040405273438	396.34423828125	656.977783203125	527.5509033203125	655.8763427734375
605/127.0154mz/4.86min	339.6844787597656	389.4719543457031	357.7687683105469	349.4132080078125	387.87603759765625	353.54571533203125	388.53582763671875	386.5002136230469	396.7686767578125	363.7472229003906	354.7884216308594	382.7455139160156
606/727.3563mz/6.93min			490.1960754394531							332.4977111816406	411.9177551269531	329.6954345703125
607/771.5509mz/12.04min		28.29616928100586		441.1134948730469		492.5432434082031	303.236328125	46.047935485839844	792.0533447265625
608/370.2495mz/12.94min	327.91058349609375	296.81793212890625	558.8121337890625	338.884033203125	372.34503173828125	271.5328063964844	368.42242431640625	287.44549560546875	376.59442138671875	526.9365234375	538.6083374023438	698.6891479492188
609/633.5176mz/12.41min		370.01849365234375		1030.884765625	321.84576416015625	422.0975036621094	66.66950988769531	1208.789306640625	300.7889709472656
610/399.2855mz/13.72min	96.04872131347656	336.40234375		368.6393127441406	486.69610595703125	453.7147216796875		438.9540710449219	292.93255615234375
611/633.5175mz/12.30min		984.7935791015625		392.2994689941406	630.1644897460938	368.4990234375	342.9407958984375	140.26564025878906	139.47500610351562
612/235.1077mz/2.16min	371.1622314453125	342.8982238769531	764.9163818359375	365.3441162109375	333.0212097167969	331.6293029785156	334.1114196777344	308.69305419921875	384.63836669921875	806.7672119140625	833.22119140625	894.8339233398438
613/149.0233mz/12.78min	362.89666748046875	364.38262939453125	468.9870300292969	307.3844909667969	330.29010009765625	258.7711486816406	406.6305236816406	340.64385986328125	386.1588439941406	370.55908203125	419.9656982421875	537.73779296875
614/249.2061mz/6.76min	367.4617614746094	371.77484130859375	399.2868957519531	372.73724365234375	377.8691711425781	409.07830810546875	338.9702453613281	367.0075378417969	346.7733154296875	366.833251953125	357.5303649902344	366.4555969238281
615/611.3751mz/9.64min	318.4309387207031	376.32806396484375		337.5372009277344	378.83477783203125	374.5105285644531	354.1523742675781	427.9269104003906	316.5594177246094
616/502.3206mz/9.48min	300.629150390625	364.89886474609375		361.65625	282.6063232421875	408.4240417480469	486.6383361816406	437.91845703125	344.65057373046875
617/654.3323mz/11.30min	511.8658752441406	346.62896728515625	543.1658935546875	275.25762939453125	292.2493591308594	271.25567626953125	369.5437927246094	355.87994384765625	322.69476318359375	487.73089599609375	564.504150390625	534.3182373046875
618/587.4655mz/13.03min			417.9863586425781			9.623655319213867	11.203788757324219			535.6408081054688		362.2315673828125
619/535.4723mz/11.74min	270.51910400390625	254.89682006835938	1007.641845703125	1100.9327392578125	18.830158233642578	16.349346160888672	65.96530151367188	1153.2271728515625	1526.0999755859375	61.640869140625	917.5680541992188	453.53814697265625
620/297.2426mz/8.02min	34.19548034667969	619.000732421875	171.05711364746094	171.984130859375	37.8955192565918	403.3969421386719	920.1096801757812	320.4722900390625	183.1721649169922	1062.4239501953125	518.2677612304688	658.2128295898438
621/482.4051mz/11.13min	383.0903625488281	339.491943359375	593.127197265625	308.1719665527344	315.8021545410156	284.4837951660156	386.1980895996094	255.89028930664062	331.91900634765625	547.25537109375	635.0257568359375	659.2437744140625
622/471.2501mz/6.57min	459.29327392578125	372.75006103515625		304.69464111328125	269.8664245605469	333.69244384765625	433.85858154296875	414.7907409667969	348.83831787109375
623/657.5049mz/11.20min		182.04615783691406		360.58917236328125	566.1700439453125	738.3002319335938	175.25291442871094	197.8868865966797	371.2135925292969
624/284.1394mz/4.46min	348.0429382324219	351.6673889160156	514.1334838867188	323.8899230957031	226.88162231445312	347.87225341796875	365.7861633300781	381.9479064941406	354.13934326171875	466.7752990722656	387.0428771972656	449.8479919433594
625/318.0036mz/1.44min	294.538330078125	389.4488220214844		372.9521484375	420.96875	281.97021484375	306.7212219238281	385.8814392089844	346.0652160644531
626/592.3610mz/9.34min	38.53514862060547	151.67579650878906		758.430419921875	573.7838745117188	725.6729736328125	40.639617919921875	24.36957550048828	564.9214477539062
627/174.1125mz/3.24min	294.29168701171875	334.08447265625		451.6979064941406	418.3653259277344	381.93902587890625	281.517578125	310.7501525878906	456.2575378417969
628/511.1656mz/1.28min	380.52777099609375	294.30865478515625	1825.5155029296875	340.6281433105469	279.7527160644531	315.6032409667969	284.29229736328125	330.0443115234375	374.41046142578125	1725.2835693359375	1980.4542236328125	2111.18212890625
629/643.5162mz/12.66min		355.8974609375		379.6845397949219		396.4631652832031	10.162900924682617	205.84002685546875	802.3728637695312		5.940729141235352
630/565.4938mz/12.45min		370.9546813964844		340.3965148925781		601.443115234375	73.50820922851562	307.265380859375	551.7506103515625
631/621.4955mz/10.80min	7797.34375	273.4719543457031	53.853511810302734	154.93411254882812	750.2777099609375	984.2139282226562	1511.6212158203125	1110.271484375	11.951828956604004	437.27374267578125	28.99047088623047	72.0169677734375
632/636.4237mz/12.34min	246.20828247070312		463.4002380371094				13.43631649017334			490.3216247558594	116.38581085205078	465.9790344238281
633/710.4643mz/11.21min		722.3643798828125	8.21554946899414	423.88616943359375		576.4421997070312	33.333499908447266	1014.6293334960938	283.0420837402344		63.76399612426758
634/476.2983mz/12.94min	326.9961853027344	379.8074645996094	616.1942138671875	280.0932922363281	266.80889892578125	545.2491455078125	299.83587646484375	211.82395935058594	517.923828125	400.6642150878906	98.41195678710938	466.6252746582031
635/199.0866mz/3.63min	478.200439453125	433.787841796875	289.6201477050781	362.2713623046875	284.2774963378906	345.13397216796875	422.1249084472656	360.8074645996094	368.2942810058594	248.95608520507812	286.6296691894531	318.6493225097656
636/539.2887mz/9.77min			332.1352233886719							343.8513488769531	361.69586181640625	416.6628112792969
637/376.3213mz/11.94min	301.4307556152344	248.74594116210938	768.8115234375	227.3089141845703	267.21240234375	405.4084777832031	229.07418823242188	165.39830017089844	403.7272644042969	609.2089233398438	578.1852416992188	743.620849609375
638/609.3962mz/11.01min	1002.6632690429688	617.9622192382812		293.01348876953125	364.6426086425781	332.9019775390625	791.2581176757812	780.1510009765625	340.167236328125		20.899457931518555	6.741333961486816
639/155.1178mz/3.77min	374.26922607421875	317.6168212890625	672.44140625	313.4821472167969	255.62274169921875	330.3164367675781	352.81842041015625	318.9327392578125	351.9752197265625	608.8215942382812	625.4950561523438	725.2135620117188
640/369.2425mz/12.99min	359.4869384765625	293.6087646484375	549.4879760742188	344.89886474609375	358.80133056640625	307.43646240234375	322.7186584472656	277.6022644042969	338.35205078125	560.31103515625	437.57244873046875	720.6531982421875
641/523.3176mz/10.70min	87.18984985351562	340.18804931640625		368.4192199707031	294.45489501953125	369.2441101074219	186.5927276611328	392.6148986816406	362.2368469238281
642/277.1547mz/3.91min	346.7162170410156	304.2309265136719	802.0439453125	314.7999572753906	257.59332275390625	321.03094482421875	355.668701171875	323.2696838378906	361.24029541015625	715.3621826171875	768.307373046875	881.7994384765625
643/555.4373mz/11.45min		136.5604705810547		350.1832275390625	392.0895690917969	376.7071228027344	157.5799560546875	157.13995361328125	382.220458984375
644/607.5414mz/11.71min		381.4768981933594		398.94036865234375	248.8842315673828	282.57244873046875	251.9857177734375	349.510009765625	412.10516357421875
645/169.0971mz/2.92min	357.3754577636719	327.01263427734375	710.2422485351562	334.3164367675781	237.4750213623047	327.1221618652344	363.8381042480469	335.4833679199219	338.6143798828125	635.086669921875	635.8275146484375	742.0369262695312
646/327.1915mz/6.15min	433.3072814941406	351.67724609375	13.61449146270752	381.9161071777344	288.63214111328125	349.27105712890625	348.0315246582031	347.8176574707031	367.5343322753906	24.12819480895996	13.198497772216797	47.568973541259766
647/132.1018mz/1.06min			268.84869384765625							377.492431640625	391.2127380371094	317.8826904296875
648/176.0706mz/4.28min	348.93658447265625	330.6207275390625	433.48016357421875	337.99932861328125	295.9412841796875	351.90509033203125	333.9815979003906	323.474609375	345.3484802246094	379.1564636230469	412.9871826171875	466.3209228515625
649/320.2223mz/8.84min			355.09857177734375							324.7030029296875	339.0782775878906	439.9717712402344
650/375.1264mz/1.11min	357.4666748046875	281.8713684082031		408.1566162109375	387.0375671386719	336.1454772949219	320.04486083984375	251.5452423095703	416.3391418457031
651/264.1318mz/2.94min	264.3102111816406	236.67713928222656	786.1436767578125	352.19061279296875	344.67449951171875	346.97283935546875	247.4302520751953	219.88966369628906	269.8427429199219	864.320556640625	684.7962646484375	964.3468627929688
652/737.5796mz/12.20min											345.7356262207031
653/620.1571mz/3.11min	346.72900390625	344.1339111328125	643.3514404296875	327.91058349609375	269.2603759765625	313.0222473144531	358.8875427246094	325.3475341796875	310.79107666015625	608.054931640625	658.6494140625	624.5042724609375
654/494.5663mz/12.64min		281.601318359375	1111.862060546875	147.26795959472656	46.34796905517578	29.515533447265625		101.2782211303711	408.4811096191406	1730.22119140625	748.5075073242188	8685.0927734375
655/426.2615mz/8.02min	397.0746154785156	544.162841796875		291.7304382324219	259.4648132324219	233.14840698242188	485.14483642578125	631.2069091796875	281.66412353515625
656/915.6016mz/12.17min			249.5797576904297							342.5096130371094		739.9530029296875
657/397.3354mz/11.54min			342.2940979003906						7.174655437469482	368.9784240722656	336.3825988769531	440.4058532714844
658/331.0025mz/7.52min	350.0627136230469	302.56536865234375	403.1049499511719	333.71490478515625	324.23919677734375	308.1383056640625	314.92144775390625	348.37359619140625	307.98602294921875	403.766845703125	380.4253845214844	391.4652099609375
659/688.4916mz/11.00min	29.30879020690918	936.539794921875	337.7906188964844	2596.84814453125		10.996597290039062	13.389785766601562	1705.1380615234375	2934.48388671875	26.344799041748047	353.08270263671875	95.5147476196289
660/591.4734mz/11.17min		337.0537414550781		360.8359680175781	288.5311584472656	373.6183776855469	327.6596374511719	448.8323059082031	308.201904296875
661/621.1628mz/3.11min	340.9698486328125	330.1935729980469	723.8074951171875	328.45172119140625	298.031005859375	298.64154052734375	352.01373291015625	324.7176818847656	328.63372802734375	604.8167724609375	666.7848510742188	711.5227661132812
662/499.3016mz/9.02min	260.73773193359375	349.1676330566406		285.0600280761719	377.05419921875	491.5600891113281	320.3179931640625	394.0281066894531	235.9156036376953
663/336.1667mz/4.16min	871.3687744140625	850.8215942382812	115.52033996582031	338.60394287109375	246.83338928222656	329.54730224609375	877.86572265625	874.267333984375	352.2940368652344	80.05812072753906	78.64122009277344	104.36973571777344
664/311.1392mz/4.31min	325.1859436035156	298.7560119628906	753.2295532226562	335.9790344238281	266.766357421875	335.54095458984375	332.50482177734375	313.41748046875	318.76715087890625	635.073486328125	681.96826171875	788.9570922851562
665/1216.0150mz/11.46min		339.955078125		312.1181945800781	350.03369140625	322.2518005371094	335.32659912109375	333.73468017578125	286.6020812988281
666/531.2741mz/11.30min	684.269775390625	797.4200439453125	450.95184326171875	93.73689270019531	145.04745483398438	115.96562957763672	216.5086212158203	89.48016357421875	180.4320068359375	726.420654296875	544.7469482421875	906.2363891601562
667/305.1070mz/3.06min	458.0525207519531	390.5929260253906	41.4448356628418	344.1620178222656	322.1216125488281	321.328857421875	424.9655456542969	367.5516357421875	354.363037109375	50.50679397583008	37.87416458129883	45.93254852294922
668/688.4558mz/11.65min	614.97119140625	206.03245544433594		360.6015319824219	476.73602294921875	609.7077026367188	304.03350830078125	44.01017379760742	291.2693786621094
669/437.1936mz/8.08min	698.60791015625	797.6585693359375	489.9078063964844	153.15643310546875	214.5155792236328	216.737548828125	143.84426879882812	115.2605972290039	261.4964904785156	456.7950134277344	403.1109619140625	567.4130859375
670/340.2306mz/5.87min	291.62701416015625	260.3294677734375	1198.8900146484375	235.02027893066406	322.8955078125	341.3711853027344	218.26194763183594	261.6722106933594	412.1368103027344	744.1973876953125	831.9224853515625	875.0963745117188
671/211.0251mz/3.69min	487.7770690917969	485.6221923828125		209.1131134033203	175.1217041015625	194.53353881835938	445.86212158203125	479.5179138183594	217.4861297607422
672/226.1227mz/7.28min	367.0794982910156	296.2546691894531	584.3532104492188	201.02952575683594	269.9587707519531	279.9815979003906	264.80523681640625	229.78457641601562	368.50225830078125	489.2986755371094	455.5555114746094	559.8177490234375
673/629.3753mz/12.14min			329.3822937011719
674/455.2550mz/8.13min	350.003173828125	301.3843994140625		352.26910400390625	246.13723754882812	302.0058288574219	307.088623046875	354.1792297363281	382.38519287109375
675/438.3789mz/11.16min	341.9666442871094	296.160888671875	535.8380737304688	302.706787109375	315.09100341796875	198.13388061523438	349.02337646484375	253.84414672851562	307.8497619628906	525.53369140625	533.9988403320312	582.9775390625
676/1299.0179mz/11.63min				327.7879638671875				36.20874786376953	391.1162109375
677/379.1587mz/4.11min	391.1160583496094	335.5428161621094	85.24836730957031	350.9603271484375	276.8946533203125	329.5022888183594	325.5317687988281	339.1824951171875	372.87432861328125	94.94866943359375	119.63307189941406	141.51321411132812
678/385.2446mz/3.50min			309.3133239746094							457.6852111816406	344.14398193359375	303.3992004394531
679/243.1340mz/3.37min	335.070068359375	350.9826965332031	165.47378540039062	337.6253967285156	385.8622131347656	304.7607421875	317.51568603515625	355.39935302734375	364.5284118652344	136.57408142089844	155.61129760742188	144.40379333496094
680/524.3432mz/10.19min			315.44500732421875							315.4888610839844	336.9698791503906	385.29107666015625
681/523.2812mz/7.51min	300.3588562011719	246.71002197265625		497.7135925292969	320.7727355957031	510.07208251953125	330.6186828613281	264.28143310546875	579.5617065429688
682/357.2572mz/10.34min	487.8233947753906	371.14013671875		253.73733520507812	280.2168273925781	262.96429443359375	419.7951354980469	454.60186767578125	259.31805419921875
683/651.5671mz/11.74min		185.88536071777344		324.64312744140625	324.8945617675781	352.75799560546875	200.64105224609375	278.07208251953125	364.5866394042969
684/344.0127mz/1.61min	300.95416259765625	305.90081787109375	633.1135864257812	320.4235534667969	267.2824401855469	312.4991149902344	328.60614013671875	336.9495544433594	316.80810546875	606.09912109375	636.845703125	755.2514038085938
685/687.5147mz/10.79min		9.023777961730957		461.1455383300781	601.9835205078125	641.8401489257812	12.854790687561035	8.512208938598633	323.6455383300781
686/494.5663mz/12.41min			6444.615234375	1902.5474853515625	19.118139266967773	71.06309509277344	8.57171630859375	96.82576751708984	235.91690063476562	11479.333984375	409.7064208984375	1257.837646484375
687/517.4615mz/13.75min		182.49072265625	412.0585021972656	238.32913208007812	2104.900634765625	5.132890701293945		356.1699523925781	216.57505798339844	866.6424560546875	288.6929016113281	1348.3624267578125
688/279.1703mz/3.95min			258.0287780761719							340.1112976074219	322.38397216796875	321.1410827636719
689/416.1929mz/5.49min	331.5017395019531	312.3074951171875		349.4416198730469	284.36236572265625	321.083740234375	321.10546875	283.0020446777344	328.0531005859375
690/238.1286mz/2.06min	410.79168701171875	364.28546142578125		297.70703125	230.46438598632812	240.08737182617188	370.6563720703125	315.9951171875	325.9166259765625
691/174.1124mz/3.93min	320.7916259765625	350.9340515136719	9.693958282470703	367.1488037109375	342.1849060058594	272.49798583984375	317.677978515625	336.5460510253906	367.0049133300781		11.779056549072266	21.262081146240234
692/592.3610mz/9.47min	287.3150634765625	365.53387451171875		347.45831298828125	274.9634094238281	282.7395935058594	331.02685546875	376.1876220703125	309.5892028808594
693/689.4952mz/10.59min		167.80645751953125	52.195980072021484	735.0770874023438				468.5601501464844	828.1323852539062		14.364883422851562
694/1287.0143mz/11.62min		10.702910423278809		318.1106262207031		6.780073642730713		359.0677795410156	566.4224853515625
695/413.2664mz/12.78min	313.1579284667969	228.66448974609375	390.05767822265625	271.5632019042969	332.912841796875	182.53225708007812	322.96575927734375	233.48768615722656	239.70712280273438	370.5002746582031	355.32098388671875	453.90045166015625
696/590.3816mz/10.98min	502.1224365234375	466.86962890625		225.00408935546875	185.61578369140625	239.10528564453125	396.1340637207031	451.4371643066406	197.97178649902344
697/181.0971mz/1.28min	324.2351989746094	273.8897399902344	939.2269897460938	291.0256652832031	278.9282531738281	267.3401184082031	266.7728576660156	314.7916564941406	318.53814697265625	947.4666137695312	1048.301513671875	1118.5916748046875
698/372.3262mz/12.45min	256.67462158203125	206.2752685546875	790.23583984375	227.55897521972656	242.2933349609375	376.4001770019531	182.9693145751953	151.3639678955078	394.72576904296875	528.1248779296875	571.3935546875	638.6530151367188
699/280.1627mz/9.84min	323.8350830078125	305.3767395019531	428.8431091308594	359.4170837402344	147.9090118408203	229.6924285888672	293.1896667480469	205.60140991210938	338.6772155761719	350.1296691894531	308.8146057128906	389.4842529296875
700/739.4952mz/11.28min		310.41650390625	10.832052230834961	415.48052978515625		161.9964141845703	14.547842025756836	1236.5013427734375	320.1432189941406		440.332275390625
701/339.6661mz/6.64min			293.99285888671875							320.10595703125	308.9486999511719	352.693603515625
702/637.3058mz/11.69min	343.01727294921875	328.3446350097656	206.59649658203125	312.0726318359375	281.2167663574219	339.8743591308594	356.2204284667969	20.965084075927734	433.3577575683594	316.4039001464844	205.68077087402344	303.5015563964844
703/425.3053mz/12.74min	321.73919677734375	272.3150939941406	521.56787109375	296.6831970214844	277.0582580566406	239.5721435546875	311.7314147949219	280.85205078125	316.40386962890625	520.3455200195312	602.5966796875	638.1520385742188
704/774.4063mz/10.28min	977.99267578125	578.0992431640625		170.98800659179688	404.312255859375	625.9317016601562	169.3230743408203	223.0027618408203	37.40165710449219
705/293.1068mz/2.73min	406.0111999511719	270.3009338378906	858.70068359375	294.1622619628906	262.58453369140625	244.75701904296875	213.3025360107422	109.1102066040039	330.5968933105469	860.0244750976562	801.2197875976562	943.1362915039062
706/635.4769mz/11.46min		311.8905944824219		226.48342895507812	317.1268615722656	362.78753662109375	294.08990478515625	367.10302734375	246.31101989746094
707/631.5026mz/12.41min		125.99085998535156		495.6767578125		701.072265625	19.68315887451172	47.06658935546875	788.9613647460938
708/363.3106mz/10.80min	287.42913818359375	285.3692321777344	565.3834228515625	310.86114501953125	276.06072998046875	310.7216491699219	277.1651306152344	264.205322265625	350.11407470703125	408.54510498046875	383.7021484375	527.97216796875
709/630.3745mz/10.98min	444.96478271484375	443.2102966308594		193.89105224609375	165.45904541015625	235.57937622070312	385.44964599609375	439.4148254394531	219.3359832763672
710/129.0545mz/0.78min	337.722412109375	323.8735656738281		296.6689147949219	284.8124694824219	255.76808166503906	326.3387145996094	290.4716491699219	334.8891906738281
711/356.1590mz/9.06min			342.7618713378906							282.627685546875	296.9010314941406	321.6545104980469
712/343.2413mz/9.47min	451.4766845703125	342.25885009765625		264.9913635253906	274.5075988769531	265.83935546875	358.2705993652344	374.4122009277344	262.80572509765625
713/759.5499mz/12.69min		265.2300720214844		333.13140869140625		186.35650634765625	339.0278625488281	281.5286560058594	459.7412109375
714/607.5407mz/13.92min		14.935205459594727		384.9285583496094				845.8705444335938	228.7182159423828
715/355.1588mz/9.06min			309.0173645019531							284.34771728515625	303.48345947265625	327.73529052734375
716/497.2647mz/6.45min	274.9129638671875	214.8188934326172		349.8628234863281	287.290283203125	343.3335876464844	322.127197265625	288.7471618652344	392.13702392578125
717/371.1013mz/9.78min	359.2478942871094	359.96307373046875	267.080078125	306.7093505859375	327.04290771484375	303.0227355957031	339.6961364746094	336.6865234375	290.63153076171875	289.9911193847656	289.8780517578125	290.1548767089844
718/351.3009mz/11.44min		308.65283203125		306.08746337890625	288.61676025390625	292.7362365722656	304.7798156738281	392.9687194824219	101.75921630859375
719/338.0799mz/3.19min	278.40234375	308.2079162597656	578.6586303710938	298.5849609375	253.07435607910156	269.0581359863281	281.920654296875	282.7174377441406	322.7347717285156	513.1234130859375	566.1276245117188	543.4360961914062
720/448.2389mz/12.61min	412.57476806640625	260.8663024902344	305.1025390625	301.4585266113281	330.06463623046875	275.2821350097656	370.10089111328125	289.3034362792969	253.29013061523438	309.2653503417969	320.99853515625	240.8201446533203
721/209.1901mz/7.81min	395.78826904296875	287.3392639160156	400.50372314453125	382.0394592285156	431.37152099609375	315.9980163574219	209.1777801513672	275.1171569824219	390.70098876953125	173.10296630859375	274.71099853515625	249.18263244628906
722/231.1704mz/2.49min			241.92691040039062				4.469234466552734			314.9117431640625	301.2966003417969	302.5091247558594
723/676.4556mz/12.02min	497.63555908203125	444.9649963378906		94.8941879272461	142.32196044921875	401.2107849121094	465.66790771484375	200.68772888183594	86.28530883789062
724/214.0896mz/6.93min	285.810302734375	272.5070495605469	339.2647399902344	225.15187072753906	191.9801788330078	209.96287536621094	336.1911926269531	174.8447265625	315.9600830078125	383.71368408203125	424.55499267578125	453.3709716796875
725/239.1431mz/9.38min	300.7302551269531	280.8121032714844	270.8990173339844	299.345947265625	313.4510803222656	306.3285217285156	301.1875305175781	295.45098876953125	331.2607116699219	325.2193908691406	274.8433837890625	292.0155334472656
726/251.1027mz/3.97min	316.7176208496094	277.4725646972656		308.3517150878906	311.38275146484375	260.9906005859375	291.4311828613281	269.2442626953125	339.8138732910156
727/387.3215mz/7.49min	230.80203247070312	468.47613525390625	28.02539825439453	323.5018615722656	333.40576171875	274.142822265625	431.927734375	556.7893676757812	358.9263000488281	7.581149101257324	16.381019592285156	31.890615463256836
728/281.1068mz/3.18min	446.32647705078125	434.53472900390625		273.9189147949219	234.22132873535156	280.2890319824219	414.1873474121094	258.64202880859375	316.26971435546875
729/388.3576mz/13.57min	225.13021850585938	226.3302001953125	637.8098754882812	185.17359924316406	239.3824462890625	356.0185241699219	167.35887145996094	146.65159606933594	371.85894775390625	486.7363586425781	434.5130310058594	576.1145629882812
730/352.2517mz/8.29min	291.0973815917969	369.3118591308594	50.58417892456055	334.3876647949219	306.0063781738281	317.0805969238281	304.13568115234375	398.1004333496094	278.3438720703125	36.82322692871094	51.16342544555664	46.38795471191406
731/147.0915mz/3.51min	7.567444324493408	7.084468841552734		718.755615234375	586.2650756835938	746.18603515625	8.320785522460938	7.678924560546875	759.6556396484375
732/371.2362mz/7.51min	289.4634094238281	249.1703643798828		440.5207214355469	303.6202697753906	453.4710998535156	248.40640258789062	216.0240936279297	462.6376647949219
733/321.1234mz/4.45min			327.78466796875							310.3102111816406	242.46981811523438	280.9539794921875
734/502.3384mz/10.40min	237.26947021484375	244.24639892578125	704.760009765625	198.37745666503906	276.4329833984375	316.9554748535156	195.96066284179688	174.44833374023438	314.6457824707031	646.5850830078125	812.447021484375	642.6757202148438
735/345.0531mz/4.29min	290.7000427246094	273.7742614746094	705.0673828125	291.5437316894531	244.3210906982422	315.8385009765625	297.1470642089844	284.8552551269531	267.58111572265625	651.214111328125	669.8330688476562	695.2078247070312
736/196.1180mz/0.78min	382.8578186035156	286.5884094238281		274.66845703125	267.1934814453125	245.1061248779297	331.34722900390625	298.0070495605469	314.1935119628906
737/251.0002mz/7.52min	290.5733947753906	293.13031005859375	354.4087829589844	288.1504211425781	279.2140197753906	263.08837890625	265.3845520019531	311.4733581542969	288.1484375	362.48016357421875	328.86163330078125	357.0417785644531
738/649.4726mz/11.21min		208.8825225830078		195.15797424316406		374.5630798339844	26.513460159301758	1626.19775390625	540.399169921875
739/295.1728mz/5.87min	292.7706298828125	225.2697296142578	1079.7493896484375	208.02078247070312	287.9099426269531	262.8061828613281	190.98207092285156	267.330810546875	338.2962341308594	664.966796875	787.0301513671875	824.8919067382812
740/563.2617mz/6.63min			270.3687744140625							283.1210021972656	296.6846923828125	295.296630859375
741/384.2130mz/5.39min	280.8790588378906	285.712158203125	224.08482360839844	336.471923828125	324.28839111328125	292.49609375	314.8033447265625	305.77581787109375	340.874267578125	244.62257385253906	283.8741149902344	274.058349609375
742/792.5804mz/11.81min		428.37841796875		342.594970703125	342.1958923339844	113.95744323730469	288.98663330078125	24.186552047729492	169.45428466796875
743/708.3021mz/9.06min			298.0970458984375							248.89157104492188	279.31689453125	321.8497314453125
744/387.2312mz/6.96min	390.78125	310.1650390625		213.14361572265625	199.88218688964844	255.38864135742188	364.9269104003906	318.8529357910156	265.7247314453125
745/880.2726mz/3.12min	321.49346923828125	287.9754943847656	679.423583984375	273.00921630859375	240.6171875	259.076171875	287.6600341796875	279.6197509765625	276.6335144042969	601.537109375	619.849853515625	663.362548828125
746/507.2864mz/9.40min	172.34854125976562	202.56869506835938		343.4391174316406	295.07177734375	293.9928283691406	193.2640380859375	281.6249694824219	366.97235107421875
747/385.3059mz/11.56min			12.399435997009277								563.0911254882812
748/424.3634mz/10.76min	263.56097412109375	237.86831665039062	511.795654296875	280.320068359375	275.08563232421875	294.2473449707031	250.23526000976562	246.146484375	328.2631530761719	367.22930908203125	337.11285400390625	833.261474609375
749/271.0604mz/5.82min	298.71954345703125	286.0389404296875		276.52374267578125	256.6747741699219	298.725341796875	303.7969055175781	273.7292785644531	300.9917297363281		3.8520147800445557
750/523.4717mz/11.68min	152.08909606933594		429.4421081542969				25.736257553100586		10.433185577392578	285.7454528808594	395.340087890625	439.5690612792969
751/503.1824mz/5.11min	265.4428405761719	187.57955932617188		364.5732727050781	305.9936828613281	386.0854187011719	261.9324645996094	239.72425842285156	435.17852783203125
752/473.2680mz/6.48min	323.9170837402344	253.23304748535156		293.056396484375	222.44090270996094	302.09478759765625	277.9501953125	240.36233520507812	317.4701843261719
753/263.1390mz/3.56min	286.5655517578125	272.15191650390625	765.4863891601562	248.07638549804688	214.1236114501953	268.0497131347656	295.1335144042969	265.0497741699219	283.4835510253906	755.4124145507812	794.15087890625	860.4869995117188
754/349.2375mz/11.84min	429.063232421875	226.3800506591797	353.8477478027344	244.6907196044922	307.5002136230469	241.46327209472656	262.20147705078125	218.0186004638672	240.17010498046875	397.3795471191406	338.3499450683594	338.9841613769531
755/255.1955mz/8.22min	259.6322937011719	208.1610107421875		418.1631164550781	309.76318359375	417.48712158203125	230.1055450439453	199.24771118164062	413.797119140625
756/1282.0124mz/12.13min		495.9514465332031		226.3321075439453		283.5519104003906		468.5166320800781	270.8625793457031
757/467.3732mz/10.97min	704.2630004882812	626.79345703125	183.60760498046875	273.3150329589844	263.80419921875	347.4068908691406	546.8991088867188	554.7705688476562	273.86175537109375	106.15756225585938	230.12600708007812	292.6241149902344
758/322.2166mz/11.55min			243.3336639404297							189.1977996826172	321.3313903808594	407.9214172363281
759/323.1392mz/4.74min			292.2475891113281							332.19744873046875	267.79901123046875	271.0153503417969
760/429.3689mz/7.67min			277.1777648925781							281.1749267578125	269.48651123046875	296.5252380371094
761/264.1318mz/3.09min	279.5644226074219	235.17796325683594	636.914306640625	277.18548583984375	247.03143310546875	168.64991760253906	230.79550170898438	195.43240356445312	280.77264404296875	661.3637084960938	643.262939453125	674.9622802734375
762/564.4300mz/10.21min								28.925506591796875	525.3352661132812
763/355.0703mz/11.71min	362.8127136230469	306.7614440917969	275.727783203125	194.87298583984375	236.2924346923828	244.94688415527344	277.40167236328125	228.97705078125	195.71875	287.78662109375	288.6561279296875	287.23822021484375
764/257.1316mz/5.75min	321.4219970703125	264.5300598144531		288.4447937011719	191.28067016601562	312.9202575683594	271.9999694824219	280.8292541503906	305.96441650390625		3.4990663528442383	6.323616027832031
765/526.4314mz/11.10min	280.93353271484375	264.1805419921875	496.6363830566406	271.26275634765625	252.02490234375	223.3748321533203	310.7554626464844	230.19119262695312	260.1251525878906	483.8800048828125	479.0253601074219	561.7713623046875
766/370.3148mz/11.49min		320.7027893066406		199.89633178710938	275.5241394042969	107.32395935058594	374.18194580078125	248.5848846435547	345.5362548828125
767/345.2207mz/7.14min	317.8516845703125	237.6600799560547		271.32861328125	209.9232940673828	287.3634338378906	279.35498046875	222.8983154296875	288.67327880859375
768/285.1346mz/2.69min	339.2607116699219	209.53402709960938	1401.489501953125	244.4169464111328	229.25497436523438	214.48121643066406	262.3000793457031	196.42735290527344	285.97723388671875	1477.773681640625	1508.267578125	1599.200927734375
769/580.3611mz/10.05min	428.781005859375	264.7684326171875		102.72895812988281	218.80059814453125	201.51947021484375	318.8865966796875	379.51934814453125	283.015869140625
770/233.1285mz/3.12min	286.05206298828125	200.4107208251953	442.2290344238281	212.6465301513672	175.7250518798828	210.42752075195312	281.02325439453125	248.74021911621094	265.8030700683594	432.0180358886719	433.6624755859375	468.4156494140625
771/170.0812mz/0.60min	370.8152770996094	348.9096984863281	26.69659423828125	300.3721923828125	246.9104766845703	252.9110565185547	357.0364685058594	292.87689208984375	313.3984680175781	31.378868103027344	30.112319946289062	14.017679214477539
772/622.5220mz/11.24min		51.818084716796875		284.6759338378906	322.49444580078125	291.9174499511719		77.43022918701172	260.9932556152344
773/475.2836mz/7.14min	316.8955078125	238.04364013671875		277.31243896484375	224.4517822265625	301.877685546875	267.9720458984375	225.13446044921875	312.6716613769531
774/774.5926mz/11.51min				294.09771728515625	205.86770629882812	245.7186279296875		272.1842041015625	276.32586669921875
775/653.5477mz/11.49min		188.2045135498047		470.3493347167969	327.57989501953125		223.85401916503906	236.66864013671875	307.01043701171875
776/397.1772mz/5.60min	340.6221618652344	283.2941589355469		231.81423950195312	170.077880859375	259.8872985839844	340.95782470703125	318.872314453125	242.02218627929688
777/772.5774mz/11.31min	20.66936683654785	118.69445037841797		545.362060546875	428.520263671875	401.910888671875	126.79024505615234	141.22149658203125	572.4503784179688
778/315.0759mz/0.95min	398.8071594238281	255.31080627441406		246.90887451171875	279.0025329589844	247.06163024902344	270.3188781738281	271.8208312988281	297.62908935546875
779/412.3785mz/10.66min	108.38834381103516	515.7796630859375	708.23046875	95.43280792236328	181.63243103027344	124.55524444580078	292.1057434082031	209.96820068359375	550.8253784179688	248.46835327148438	511.3914794921875	1725.278076171875
780/540.2575mz/5.34min	232.15000915527344	169.38079833984375		313.68292236328125	361.3800354003906	393.9400329589844	164.67135620117188	121.40194702148438	308.3145751953125
781/295.1442mz/5.35min	259.6202697753906	264.69976806640625	721.67333984375	264.5165710449219	206.28231811523438	243.68988037109375	275.3103332519531	241.03079223632812	285.0080261230469	646.3152465820312	689.9764404296875	778.4963989257812
782/790.4133mz/4.73min			228.2087860107422							279.8612365722656	269.14715576171875	270.8485107421875
783/662.4756mz/10.51min		268.36578369140625	121.01275634765625	601.2054443359375				665.2737426757812	687.6056518554688		97.0141830444336	43.880775451660156
784/433.2429mz/7.89min	529.9544677734375	470.05181884765625	282.8349914550781	105.66368865966797	139.86289978027344		203.65835571289062		190.05975341796875	281.33331298828125	253.3203582763672	459.6128845214844
785/660.4604mz/11.73min		231.2412872314453		479.7993469238281		303.08001708984375	75.41741180419922	88.86763000488281	493.964111328125
786/370.3111mz/11.85min	201.6265411376953	246.91653442382812	575.077880859375	206.11802673339844	204.44488525390625	285.7557373046875	184.19229125976562	160.98414611816406	286.75958251953125	385.43170166015625	403.8388977050781	465.5491943359375
787/641.5101mz/13.06min		71.97784423828125		265.513916015625		425.9822692871094	38.74698257446289		394.9190673828125
788/493.3374mz/10.16min			276.7717590332031							251.07940673828125	254.17401123046875	322.2263488769531
789/826.5170mz/10.94min			264.80169677734375		4.357275009155273					193.46730041503906	358.9422912597656	408.8809814453125
790/348.0539mz/5.28min	264.4813232421875	235.90492248535156			5.592524528503418		368.0233154296875	290.82867431640625
791/141.9585mz/11.69min	268.81884765625	264.08953857421875	175.38369750976562	250.32374572753906	287.9618835449219	264.019775390625	141.4897003173828	55.757057189941406	117.64518737792969	778.192626953125	297.52398681640625	756.24658203125
792/340.2597mz/4.44min	256.0336608886719	240.76461791992188	234.4351806640625	314.4365234375	291.4322204589844	266.5458068847656	333.9883728027344	213.56503295898438	266.80267333984375	275.6680908203125	260.6628723144531	251.544677734375
793/411.0933mz/0.61min	302.7411193847656	251.2295684814453		280.0130920410156	251.4136199951172	211.39041137695312	286.0176696777344	208.19271850585938	275.2091979980469
794/367.2269mz/13.27min	272.6976318359375	206.7436065673828	421.5948791503906	254.72996520996094	251.51846313476562	217.0395050048828	240.1262664794922	197.46266174316406	271.4132995605469	469.7269592285156	337.5839538574219	504.3440856933594
795/519.4771mz/13.04min			213.87208557128906							311.51922607421875		260.9117431640625
796/747.5404mz/12.27min		164.21466064453125		564.3974609375		212.0279998779297	247.04629516601562	274.55731201171875	539.3766479492188
797/352.0955mz/3.85min	241.9122772216797	231.5483856201172	605.5289306640625	257.6256103515625	221.59274291992188	263.45379638671875	249.09474182128906	230.41070556640625	293.6874694824219	552.6961669921875	592.9288330078125	586.5955200195312
798/734.5333mz/12.53min			259.99774169921875							314.7244873046875		50.14375686645508
799/529.4619mz/13.59min			259.7964782714844	8.556880950927734	1286.889892578125	3387.511962890625		42.64785385131836	813.561279296875	142.21896362304688	299.1905822753906	117.25914001464844
800/365.3203mz/13.32min			287.8233947753906		11.53478717803955				7.087595462799072	264.79644775390625	252.13150024414062	330.2079772949219
801/427.2343mz/4.95min	316.4154357910156	304.35186767578125	191.50892639160156	309.2178039550781	151.6740264892578	262.5039978027344	302.0802001953125	255.5665740966797	217.27606201171875	227.0176239013672	261.2497863769531	239.05760192871094
802/245.0954mz/3.50min	260.9489440917969	270.4516906738281	261.78466796875	275.2364807128906	197.75662231445312	222.7515106201172	299.9621276855469	302.8249816894531	253.46832275390625	183.9259033203125	62.267520904541016	200.3820037841797
803/360.0413mz/3.11min	253.9741973876953	268.4251708984375	484.076904296875	255.8718719482422	230.4482421875	255.0414581298828	257.8395690917969	233.74014282226562	227.69801330566406	416.1016845703125	448.4272155761719	448.94085693359375
804/689.4946mz/11.26min	45.25537109375	718.6242065429688	302.1174621582031	1897.387451171875			10.071765899658203	1310.8284912109375	8857.6904296875	14.877363204956055	211.13331604003906	47.687198638916016
805/209.1900mz/8.05min	151.8212127685547	301.6783142089844	155.26498413085938	101.14704895019531	33.875091552734375	256.26324462890625	365.0275573730469	250.06002807617188	256.15301513671875	392.7091064453125	291.4401550292969	332.41583251953125
806/612.3872mz/10.45min	350.174072265625	354.5221252441406		124.11619567871094	146.60235595703125	183.21856689453125	329.0636291503906	414.8860168457031	144.11981201171875
807/360.2900mz/11.84min	207.19998168945312	218.04991149902344	597.24169921875	163.1860809326172	198.3190460205078	293.81744384765625	178.79141235351562	120.87683868408203	324.4467468261719	463.30712890625	450.8193054199219	533.309326171875
808/178.0944mz/5.68min	260.63232421875	255.41290283203125		240.62498474121094	183.21270751953125	248.35292053222656	276.6687316894531	268.51080322265625	255.81268310546875
809/138.0549mz/2.22min	579.1409912109375	185.13705444335938	18.629901885986328	254.93666076660156	198.3804931640625	313.3702087402344	264.5574951171875	453.17718505859375	496.5543518066406	27.97653579711914	17.74557113647461
810/368.4254mz/11.36min	17.43848419189453	224.91880798339844	506.14202880859375	169.13319396972656	255.86378479003906	237.7412109375	253.38552856445312	739.580078125	233.6104736328125	477.90789794921875	1414.7464599609375	489.0490417480469
811/655.3646mz/8.97min	179.79788208007812	121.46727752685547		328.90850830078125	687.2041625976562	446.3860778808594	125.69390869140625	141.8110809326172	449.80865478515625
812/678.5040mz/11.73min	1266.189453125	141.96994018554688	961.8034057617188	146.64662170410156	464.04583740234375	97.85963439941406	182.61912536621094	131.28024291992188	78.7689208984375	326.058837890625	937.9389038085938	733.5127563476562
813/273.1632mz/6.72min	396.24920654296875	352.4549560546875		179.70387268066406	138.03921508789062	189.1420135498047	386.17291259765625	319.4597473144531	185.58477783203125
814/217.1335mz/4.29min	242.48361206054688	224.18081665039062	569.3985595703125	245.9313201904297	194.75106811523438	245.11412048339844	279.4775085449219	242.24021911621094	262.55755615234375	499.12603759765625	497.0169982910156	572.9796142578125
815/924.2699mz/13.59min	382.32257080078125	186.622314453125	255.08705139160156	264.2886657714844	335.7561950683594	255.62313842773438	258.7392578125	253.39495849609375	240.24417114257812	238.473876953125	241.40570068359375	250.4036865234375
816/638.5185mz/13.09min		231.06900024414062		248.11489868164062		254.06954956054688	12.207603454589844	258.6156005859375	332.70489501953125		4202.3134765625
817/351.0194mz/3.11min	245.40245056152344	231.48272705078125	441.47369384765625	259.31060791015625	197.81349182128906	246.5458526611328	241.1823272705078	229.86154174804688	272.0386657714844	393.0058898925781	447.19805908203125	424.9931335449219
818/791.5803mz/11.62min		304.3221130371094	20.32440757751465	226.1271209716797	239.95608520507812	251.54898071289062	277.484130859375	253.99423217773438	335.1004333496094	6.810048580169678	624.0010986328125
819/473.3045mz/9.47min	362.0124206542969	292.8328552246094		231.64744567871094	222.734375	219.3597869873047	273.7611083984375	335.06549072265625	220.42112731933594
820/760.5858mz/11.42min	252.56817626953125	627.3524169921875			35.31055450439453	76.6191177368164	522.7655639648438	593.3572387695312	56.32622146606445
821/487.3202mz/10.34min	383.48162841796875	288.837646484375		179.2843780517578	215.22824096679688	207.70639038085938	307.3694152832031	333.0196838378906	196.4465789794922
822/677.6972mz/13.30min											251.87538146972656
823/559.2949mz/13.55min											250.5469207763672
824/228.1343mz/2.69min	246.38504028320312	201.79364013671875	579.3056030273438	247.26353454589844	223.0916290283203	191.3378448486328	253.2286834716797	216.0255889892578	279.9924011230469	604.6553344726562	644.4973754882812	675.637451171875
825/394.1724mz/4.19min	150.71446228027344	167.2309112548828		352.55462646484375	287.56903076171875	329.05548095703125	187.31605529785156	212.7454071044922	338.29559326171875
826/268.0804mz/1.61min	238.76568603515625	173.2619171142578	528.47314453125	287.18426513671875	120.67589569091797	92.46817779541016	168.14230346679688	239.4374542236328	260.8218688964844	499.2820739746094	533.1010131835938	631.2620239257812
827/251.1502mz/2.34min	277.6745910644531	172.519287109375	1083.5753173828125	233.82139587402344	187.21365356445312	177.9304962158203	216.6686553955078	182.31239318847656	265.7747802734375	1150.0498046875	1217.575927734375	1269.0970458984375
828/549.4865mz/11.29min	2404.7578125	53.17121887207031	870.6680297851562	34.48418426513672	20.58984375	14.475041389465332	337.0206604003906	81.64778137207031	161.4090118408203	392.4081115722656	1986.57470703125	734.1759643554688
829/527.4055mz/11.32min		141.69862365722656		267.2941589355469	267.41644287109375	265.297607421875	112.30394744873047	127.92939758300781	249.15200805664062
830/672.4167mz/8.81min			271.36236572265625							207.17234802246094	230.6359100341797	266.9349365234375
831/611.4996mz/10.91min				322.025634765625	335.02099609375	216.14749145507812	26.714929580688477	15.511884689331055	281.1064758300781
832/571.3955mz/10.89min	184.21353149414062	169.2599639892578		377.5639953613281	410.43896484375	426.0147399902344	128.8805389404297	130.12290954589844	312.6328430175781
833/312.2535mz/13.75min		419.7032470703125		251.6670684814453		128.70535278320312	127.39230346679688	377.64910888671875	243.3236083984375
834/524.2622mz/5.63min	226.264892578125	141.24118041992188		288.73046875	332.7358703613281	376.1983337402344	20.574399948120117	9.197325706481934	268.6390380859375
835/713.5310mz/11.09min	76.75772857666016	338.37060546875		277.10150146484375	217.96368408203125	218.3092041015625	312.21234130859375	246.88104248046875	247.58908081054688
836/468.3893mz/10.73min	266.592041015625	220.837158203125	436.0716247558594	258.0750427246094	235.7384033203125	220.94924926757812	207.96763610839844	204.10549926757812	235.16973876953125	338.580078125	306.6363830566406	601.4456176757812
837/623.5346mz/11.28min		112.70108795166016		375.74200439453125	246.0718994140625	286.2782287597656	95.64513397216797	151.06333923339844	274.5029296875
838/150.0774mz/0.80min	288.5578308105469	268.3638000488281		255.78102111816406	214.24037170410156	226.36093139648438	270.28851318359375	243.50071716308594	248.59942626953125		9.725988388061523	11.614230155944824
839/410.1745mz/1.72min			222.48304748535156							275.57989501953125	235.9818572998047	255.55938720703125
840/345.1446mz/3.55min	262.2837219238281	174.0355224609375	1042.5367431640625	167.4752655029297	180.14869689941406	167.06114196777344	224.5067138671875	229.03082275390625	305.58636474609375	1020.2555541992188	1200.4383544921875	1270.937255859375
841/152.0566mz/0.59min	474.021484375	389.0830383300781	11.632404327392578	257.7939758300781	250.3442840576172	170.5931396484375	280.61602783203125	352.5014953613281	237.76539611816406	13.895095825195312	18.384567260742188	12.887514114379883
842/417.2963mz/13.70min	55.62929153442383	249.69166564941406		246.862060546875	279.8006896972656	232.13661193847656	207.3342742919922	274.15240478515625	239.9281005859375
843/246.0985mz/1.28min	248.59169006347656	233.94581604003906	711.3565063476562	234.6031494140625	204.0540771484375	236.97430419921875	214.20623779296875	165.23976135253906	282.6390686035156	698.7781372070312	778.9254150390625	699.60791015625
844/647.5333mz/11.50min		174.4246063232422		327.519775390625	222.25816345214844	313.4005126953125	204.6974334716797	242.4691925048828	285.74957275390625
845/399.1925mz/5.82min	311.42559814453125	281.6293640136719		199.2541961669922	156.3315887451172	201.48558044433594	304.3158874511719	309.237548828125	203.0492401123047
846/205.0970mz/3.19min	241.71560668945312	208.61935424804688	426.8993225097656	197.8606414794922	206.0639190673828	179.3009033203125	243.26290893554688	226.6652374267578	241.12063598632812	398.350341796875	412.455078125	452.2268371582031
847/390.1524mz/3.80min	140.8040008544922	232.25039672851562		248.8735809326172	178.586181640625	263.4106750488281	266.1106872558594	167.4434051513672	317.0025634765625
848/236.1218mz/0.82min	300.4645080566406	165.28070068359375	1135.751953125	233.80178833007812	195.6000213623047	187.20872497558594	183.2917938232422	167.44924926757812	246.78880310058594	1232.216552734375	1258.9212646484375	1376.1204833984375
849/554.1763mz/11.71min	403.8647155761719	241.8821563720703	343.408447265625	188.8139190673828	226.79139709472656	226.27679443359375	238.44854736328125	178.6190185546875	180.9678497314453	326.6531982421875	323.0166015625	336.13702392578125
850/664.4906mz/10.74min	473.235595703125	13.906082153320312	548.9554443359375		56.413307189941406	15.049028396606445	140.42405700683594		26.779315948486328	348.27081298828125	339.2503662109375	513.0801391601562
851/377.1709mz/5.21min	272.63702392578125	217.44166564941406		234.3983917236328	226.0538787841797	222.60687255859375	244.7432861328125	262.7555847167969	276.9520263671875
852/617.4866mz/11.23min		99.39898681640625		292.735107421875	239.51100158691406	283.0161437988281	99.18550109863281	154.81822204589844	277.16552734375
853/403.3209mz/11.37min			276.3784484863281							307.5604248046875	146.72335815429688	201.37001037597656
854/387.2854mz/8.95min	257.9974365234375	416.6793518066406		206.0680694580078	204.70175170898438	219.65054321289062	326.05609130859375	460.21710205078125	191.97947692871094
855/654.2458mz/9.77min			226.20034790039062							252.53610229492188	239.63470458984375	237.74485778808594
856/469.1911mz/5.90min	270.73724365234375	288.4679260253906		109.6865234375	229.9796600341797	62.92157745361328	223.22703552246094	245.95452880859375	341.2619323730469
857/643.4850mz/10.82min	31.56760025024414	83.9744873046875		145.2313995361328	269.86029052734375	241.4445343017578	357.98931884765625	246.11016845703125	232.18788146972656
858/613.4927mz/12.89min		166.25494384765625		375.6264953613281		307.25250244140625	94.719482421875	163.32810974121094	723.5609130859375
859/271.0603mz/4.25min			246.49383544921875							226.94944763183594	215.98878479003906	251.7930450439453
860/787.6073mz/11.51min	14.801899909973145	239.5565948486328		233.07516479492188	341.4440612792969	125.28910827636719	302.0656433105469	204.07676696777344	423.88555908203125
861/338.3421mz/12.03min	311.467041015625	173.9292755126953	283.1003112792969	169.46788024902344	234.62484741210938	150.20213317871094	236.9997100830078	191.5918426513672	145.27488708496094	245.85911560058594	248.42764282226562	270.8359375
862/613.3565mz/10.81min			282.95538330078125							187.62095642089844	140.79257202148438	335.0769348144531
863/485.4315mz/9.48min			250.04869079589844							214.9762420654297	220.4689178466797	266.3426513671875
864/292.1909mz/7.68min			259.13726806640625							209.77432250976562	211.0997772216797	281.0909118652344
865/461.3223mz/7.62min	288.1523132324219	275.392822265625		187.79769897460938	155.3468780517578	204.33250427246094	272.3578186035156	253.0137481689453	215.27882385253906
866/377.1438mz/4.41min	233.86676025390625	185.9144744873047		290.5977783203125	249.41781616210938	241.9767608642578	198.5747833251953	174.0450897216797	324.3410339355469			7.054006576538086
867/634.4079mz/10.65min	242.829833984375	224.15020751953125	9.713494300842285	573.1629638671875	493.58819580078125	604.8640747070312	246.3406982421875	199.43380737304688	517.4837646484375	6.253396987915039	50.205894470214844	7.019628524780273
868/252.1092mz/0.94min	484.8516845703125	268.2988586425781	80.56591033935547	231.47088623046875	280.9241027832031	235.51119995117188	234.12887573242188	211.70745849609375	294.49957275390625	72.66874694824219	89.13571166992188	81.32335662841797
869/368.2335mz/13.27min	230.96580505371094	160.8016357421875	378.13262939453125	227.11729431152344	247.04104614257812	171.1134033203125	219.0511474609375	178.50051879882812	234.55477905273438	405.378173828125	316.11907958984375	482.6122131347656
870/244.0935mz/4.71min	263.8011779785156	245.16726684570312		44.3930549621582		137.13633728027344	232.2115936279297	243.29383850097656		46.778690338134766
871/228.1960mz/6.62min	31.119640350341797	49.08003616333008	643.7379150390625	284.88031005859375	260.0651550292969	204.30923461914062	31.22035789489746	40.75871276855469	117.03111267089844	276.2940368652344	365.3052673339844	397.91455078125
872/739.5464mz/11.15min	82.1797866821289	195.21971130371094		311.21234130859375	261.1818542480469	277.4571838378906	203.7378387451172	103.8363037109375	260.46612548828125
873/785.5922mz/11.38min		148.96603393554688	7.920412063598633	436.2757263183594	352.8402404785156	269.6851501464844	130.99789428710938	126.88875579833984	231.92906188964844		481.9398498535156
874/283.0514mz/1.61min	222.0624542236328	240.94664001464844	418.3780822753906	204.5483856201172	204.9246063232422	220.82936096191406	204.53114318847656	239.2119598388672	224.4350128173828	406.2857360839844	452.0650329589844	474.80462646484375
875/376.3058mz/8.09min	103.40950775146484	882.625244140625	137.80999755859375	114.98096466064453		230.8477783203125	1389.7325439453125	100.62017059326172	124.36270141601562	1560.108154296875	383.9370422363281	807.0679931640625
876/261.1235mz/4.83min	214.32313537597656	186.77513122558594		256.3912048339844	248.80850219726562	248.11793518066406	230.5965118408203	219.42201232910156	295.02783203125		12.582613945007324
877/723.5518mz/11.38min	4.884702205657959	305.5706481933594		230.2415313720703		203.97450256347656	323.6685485839844	214.27957153320312	375.273681640625
878/494.5662mz/12.15min		232.05413818359375	891.3431396484375	227.89239501953125	38.75466537475586	50.627750396728516		776.4741821289062	90.48046112060547	1398.26611328125	90.82391357421875	658.2638549804688
879/675.5277mz/13.30min		401.0115966796875		334.7641906738281		267.6872863769531	222.46530151367188	228.38116455078125	200.9425048828125	8.330076217651367
880/330.2641mz/9.73min	396.6451416015625	535.4325561523438	81.19898223876953	248.06463623046875	199.71578979492188	246.79026794433594	439.7682189941406	580.3353881835938	209.7535400390625	62.644710540771484	45.193607330322266	96.54660034179688
881/425.3054mz/12.05min	269.5626220703125	156.63330078125	455.74432373046875	193.8668975830078	244.90426635742188	151.5293731689453	210.05970764160156	155.82009887695312	210.76319885253906	475.3243408203125	480.8365783691406	549.1124877929688
882/268.1544mz/6.96min	249.89724731445312	268.0552062988281	233.7279510498047	216.47561645507812	222.47511291503906	210.75753784179688	260.4325866699219	262.9434509277344	216.1663818359375	232.9716339111328	221.8357391357422	199.7154541015625
883/411.0930mz/0.78min	276.1416931152344	222.4794921875		241.7193145751953	199.72921752929688	203.1144256591797	260.9070739746094	198.36996459960938	232.9415740966797
884/509.3021mz/10.18min	148.83554077148438	342.0443420410156		233.84544372558594	155.2449951171875	202.30914306640625	290.0302429199219	399.8426208496094	221.3988037109375
885/689.4058mz/11.14min	4002.31494140625		152.7119140625				74.77159118652344			251.70187377929688	224.07864379882812	230.74856567382812
886/415.2116mz/7.54min	270.7688903808594	292.1065673828125	321.79351806640625	103.0799560546875	114.23841857910156	138.3431854248047	183.63417053222656	113.27934265136719	136.11672973632812	583.522216796875	357.7791748046875	592.4456787109375
887/905.6796mz/4.66min	333.7744140625	312.63671875	210.7761688232422	226.14181518554688	212.66810607910156	239.30535888671875	606.0012817382812	273.1904296875	228.19601440429688	214.6064453125	219.2693634033203	205.32357788085938
888/330.2288mz/9.09min	307.32855224609375	256.83392333984375		221.479248046875	202.76181030273438	213.4633331298828	231.914306640625	259.28271484375	218.63259887695312
889/401.1853mz/7.49min	238.1166534423828	244.04556274414062	241.38897705078125	181.9196014404297	215.19046020507812	201.89419555664062	184.7645721435547	262.2017822265625	191.0159149169922	249.51158142089844	192.84255981445312	244.1106719970703
890/400.2486mz/10.89min	240.00601196289062	245.63035583496094	207.12704467773438	204.23715209960938	237.11129760742188	218.7598876953125	214.2830047607422	259.0716857910156	201.21405029296875	184.8559112548828	237.37521362304688	232.48159790039062
891/205.1224mz/6.66min	227.47987365722656	238.0767364501953	209.07028198242188	233.6965789794922	214.9010009765625	208.01919555664062	223.0928192138672	195.61561584472656	228.3302459716797	244.81463623046875	250.88604736328125	220.37757873535156
892/167.0927mz/0.58min	325.4303894042969	191.1160125732422	848.811767578125	192.5917205810547	183.985595703125	205.80201721191406	201.3332977294922	151.54965209960938	244.44927978515625	855.27490234375	874.1021728515625	929.8458251953125
893/249.1233mz/3.23min	218.55288696289062	180.7523193359375	426.61334228515625	228.56752014160156	165.10765075683594	185.33990478515625	207.22396850585938	222.2726287841797	225.42251586914062	457.5531311035156	451.6650695800781	484.241455078125
894/537.3149mz/9.94min	307.6310119628906	231.96649169921875		178.72999572753906	177.01370239257812	259.7783508300781	215.2223358154297	284.3677062988281	177.8244171142578
895/401.3384mz/11.50min	4.713006019592285	217.50473022460938	8.66390609741211	319.8762512207031	339.2646179199219	384.9708251953125	222.3621368408203	322.0922546386719	365.82904052734375	6.85465145111084		9.098844528198242
896/212.1030mz/1.01min	230.3198699951172	209.80224609375	454.3479919433594	213.7705535888672	203.8113555908203	193.36892700195312	197.8657989501953	200.63113403320312	245.57077026367188	486.096435546875	522.3219604492188	545.2495727539062
897/205.1005mz/4.22min	119.47628021240234	204.39822387695312		268.5306396484375	433.8356628417969	226.51312255859375	154.90817260742188	217.4210205078125	282.77581787109375
898/234.1337mz/1.06min			137.0733184814453							213.45603942871094	229.94888305664062	241.82334899902344
899/313.2738mz/8.81min			234.77713012695312							207.8949432373047	206.11474609375	251.0598602294922
900/279.1592mz/12.78min	241.01773071289062	209.19833374023438	333.5976257324219	218.2776336669922	205.95596313476562	182.16062927246094	212.05599975585938	192.73809814453125	223.7740478515625	256.520751953125	272.22808837890625	353.77618408203125
901/316.0175mz/1.62min	206.37158203125	176.77830505371094	433.2676696777344	224.45526123046875	181.23272705078125	217.2104034423828	201.517822265625	208.30886840820312	228.04916381835938	401.7915954589844	440.76751708984375	484.3815612792969
902/506.2514mz/6.12min	142.43753051757812	164.22691345214844		276.4414367675781	306.7192077636719	304.78875732421875	119.15865325927734	142.5706329345703	337.38824462890625
903/390.2389mz/5.81min	235.8796844482422	192.3136444091797	292.2027282714844	192.64927673339844	152.1646270751953	232.4667510986328	207.93505859375	137.65505981445312	200.8520965576172	312.3374938964844	296.42901611328125	357.19818115234375
904/524.3714mz/10.53min			223.69482421875							216.42254638671875	201.83470153808594	250.44619750976562
905/593.3768mz/10.89min	163.4830780029297	119.51464080810547		321.46258544921875	273.95574951171875	360.4770202636719	121.35285186767578	151.02438354492188	324.6092224121094
906/182.9852mz/11.53min	292.9131774902344	223.683837890625	202.39993286132812	189.4956817626953	201.68455505371094	234.69322204589844	195.8278350830078	213.39308166503906	167.16952514648438	420.53662109375	325.285400390625	305.61065673828125
907/177.1273mz/10.45min	196.4752960205078	211.28819274902344	224.7931365966797	207.7540283203125	215.9866943359375	227.38186645507812	236.0348358154297	231.30078125	192.5292510986328	228.24085998535156	220.5121307373047	194.73912048339844
908/620.4499mz/14.01min		73.6051254272461		228.08377075195312	354.4033203125	218.08526611328125	60.61147689819336	111.17225646972656	230.19903564453125
909/438.2618mz/7.79min	176.161376953125	256.7054443359375		259.9559326171875	194.68922424316406	207.44131469726562	190.179931640625	267.4871826171875	227.62991333007812
910/182.1003mz/3.49min	212.4969940185547	295.2562561035156	198.15138244628906	227.8854217529297	148.740234375	222.32525634765625	293.6692199707031	330.5683898925781	244.5177764892578	76.02761840820312	7.022595405578613	151.1349639892578
911/670.3561mz/8.33min	180.97044372558594	161.69447326660156		305.4633483886719	417.4031066894531	458.4692687988281	153.56224060058594	81.21411895751953	252.6654052734375
912/342.2389mz/3.80min			208.28829956054688							254.7991485595703	221.87008666992188	210.757080078125
913/809.5024mz/12.13min			223.9269256591797							218.2289581298828	137.60348510742188	214.00843811035156
914/658.5093mz/10.96min	20.976516723632812	197.5117645263672	21.322980880737305	293.17742919921875	357.0647888183594	482.56341552734375	234.27430725097656	241.5865478515625	327.4787902832031	11.65793228149414	51.22211456298828	56.60839080810547
915/725.4797mz/11.13min		355.7430114746094	17.116287231445312	285.60174560546875		328.67083740234375	34.31687927246094	109.01229858398438	145.94261169433594		464.9584045410156
916/319.2845mz/10.82min	164.4762725830078	194.9591827392578	356.0372009277344	194.73593139648438	194.35986328125	235.38478088378906	189.89024353027344	181.52049255371094	257.0390319824219	284.10308837890625	271.6679992675781	368.4486389160156
917/355.0702mz/12.37min	273.03466796875	227.55284118652344	197.89187622070312	180.9247589111328	214.8060760498047	192.4451446533203	220.08529663085938	234.11647033691406	195.50100708007812	220.29478454589844	201.37586975097656	215.26266479492188
918/380.3373mz/10.80min	197.98194885253906	186.24343872070312	380.1096496582031	207.3031463623047	208.3231658935547	221.641845703125	193.40896606445312	172.73184204101562	256.86322021484375	275.0239562988281	253.42535400390625	380.0113830566406
919/211.1077mz/2.69min	223.3391571044922	185.12026977539062	373.2322692871094	198.60081481933594	196.24301147460938	176.67864990234375	198.52955627441406	206.54855346679688	229.91943359375	414.396484375	457.5268249511719	468.8236999511719
920/591.5089mz/12.04min				133.5297088623047		294.6966552734375	65.1012191772461		555.026123046875
921/700.3066mz/6.64min			205.9996337890625							219.58306884765625	207.0487518310547	236.12982177734375
922/616.7542mz/11.58min		212.59222412109375		205.78521728515625	208.90528869628906	226.81707763671875	218.8579559326172	263.88470458984375	204.2545928955078
923/142.1226mz/4.31min	182.69183349609375	211.963134765625		266.5479736328125	276.930419921875	207.6713104248047	191.28895568847656	212.4741668701172	253.2093963623047
924/314.0560mz/3.19min	196.80722045898438	203.5145263671875	299.6487731933594	199.48277282714844	183.06619262695312	192.04824829101562	211.45689392089844	212.7025146484375	228.45257568359375	281.5492858886719	298.0733642578125	344.0243835449219
925/328.0718mz/3.86min	213.11740112304688	192.31869506835938	338.9443664550781	217.78900146484375	179.4789276123047	210.6629180908203	203.0430145263672	206.61578369140625	184.88661193847656	347.5314636230469	327.07379150390625	358.9227600097656
926/565.3713mz/7.28min	202.79327392578125	190.39370727539062	576.025146484375	186.96298217773438	142.0228729248047	209.02984619140625	214.11016845703125	209.60006713867188	250.8687744140625	550.203857421875	556.1951904296875	608.1314086914062
927/417.3365mz/11.61min	14.635626792907715		213.70443725585938							211.56747436523438	170.43458557128906	221.15672302246094
928/1273.0023mz/11.45min		15.712705612182617		192.40618896484375				230.68638610839844	292.8162841796875
929/676.4555mz/11.89min	369.5587158203125	222.2957305908203			118.79644012451172	101.90658569335938	211.51168823242188
930/460.2695mz/7.90min	549.25244140625	465.783935546875	246.80319213867188	56.97793197631836	132.2630615234375	96.37104034423828	203.6697235107422	142.7447509765625	145.28126525878906	218.94557189941406	235.78175354003906	356.644287109375
931/522.5977mz/11.51min		100.17867279052734	728.8425903320312	153.97402954101562	709.23583984375	84.67391967773438		150.91357421875	43.01002502441406	968.8200073242188	268.03533935546875	706.5411987304688
932/195.0764mz/1.01min	224.4723663330078	170.69107055664062	404.9485168457031	202.06460571289062	193.78326416015625	163.64768981933594	164.63265991210938	172.78030395507812	219.81787109375	478.4377746582031	440.62530517578125	452.9483337402344
933/204.1019mz/4.73min	291.9013671875	299.0384216308594		151.42803955078125	166.210205078125	147.0318145751953	265.2119140625	255.54844665527344	161.62220764160156
934/575.1580mz/3.11min	210.10044860839844	211.15191650390625	485.7490539550781	176.19015502929688	176.24620056152344	180.0056915283203	211.24781799316406	195.60679626464844	209.83782958984375	413.0933837890625	488.85546875	526.642822265625
935/611.1357mz/3.11min	214.07606506347656	198.3298797607422	430.4015197753906	194.87232971191406	178.38441467285156	197.1011505126953	206.4752197265625	202.8851776123047	237.8629608154297	383.95806884765625	407.86236572265625	418.60986328125
936/883.6983mz/11.88min	45.7526741027832	257.02105712890625		223.6913604736328	102.3573989868164	294.1711730957031	196.11741638183594	107.90349578857422	226.9188690185547
937/487.2880mz/8.86min			209.95693969726562							176.78005981445312	209.7899169921875	219.91278076171875
938/533.4568mz/11.80min		208.68565368652344		871.5596313476562		740.7472534179688	8.573360443115234	128.6061248779297	679.3543090820312		12.488849639892578
939/689.5414mz/13.76min		54.97694396972656		166.57870483398438		255.74835205078125	63.926124572753906	250.5955047607422	348.3656005859375
940/363.1264mz/0.60min		234.61099243164062		232.3821258544922	148.8228302001953	142.0668487548828	215.59783935546875	98.34068298339844	208.1461181640625
941/496.3400mz/9.00min			211.475830078125							160.4764862060547	204.54806518554688	218.59732055664062
942/387.1950mz/5.77min	226.8102569580078	208.80252075195312		206.99517822265625	143.0706024169922	198.52340698242188	215.89918518066406	183.98963928222656	217.06796264648438
943/192.0113mz/3.83min	279.85400390625	297.29412841796875		122.43048095703125	107.70409393310547	138.1379852294922	286.36529541015625	274.0410461425781	141.01145935058594
944/216.1019mz/2.47min	205.43052673339844	214.4633026123047	241.16793823242188	171.72677612304688	155.5047149658203	191.3545684814453	209.38575744628906	102.80882263183594	142.383056640625	223.39503479003906	255.4900360107422	253.91659545898438
945/738.5785mz/11.63min		162.64324951171875		229.98837280273438	207.34884643554688	206.3448944091797	152.2406463623047	243.26840209960938	258.153076171875
946/281.1070mz/2.88min			221.22862243652344							224.30589294433594	138.4684600830078	192.92408752441406
947/529.2982mz/10.20min			235.24549865722656							200.37774658203125	204.80506896972656	209.30076599121094
948/620.3923mz/10.11min	32.52833557128906	38.5738525390625		235.98704528808594	206.6364288330078	221.7611541748047		31.848651885986328	301.5330810546875
949/381.9110mz/4.64min	207.37278747558594	183.6874237060547		212.8345947265625	181.50624084472656	202.85855102539062	209.10281372070312	205.14187622070312	237.02047729492188
950/790.5933mz/11.53min	47.69657516479492	173.052001953125		341.89324951171875	267.2601318359375	238.5165252685547	167.3953094482422	119.04857635498047	318.7232971191406
951/493.2811mz/8.13min			211.91920471191406							190.43771362304688	199.6106414794922	222.8334503173828
952/278.0086mz/0.78min	212.92942810058594	212.8290557861328		231.74961853027344	177.91400146484375	180.02516174316406	218.027587890625	196.86488342285156	185.82981872558594
953/238.0710mz/4.49min	145.67132568359375	158.22010803222656		208.2595977783203	285.1816101074219	201.2379150390625	145.17234802246094	254.379638671875	233.54373168945312
954/387.3217mz/11.32min	5.1210150718688965	181.73226928710938		207.24362182617188	119.71882629394531	263.7574157714844	201.7985382080078	302.6739501953125	261.7392578125
955/475.2831mz/6.45min	227.14674377441406	130.0529327392578		229.94837951660156	174.47064208984375	251.5906219482422	173.4102020263672	188.87794494628906	219.1819305419922
956/557.2990mz/9.78min			167.29481506347656							197.9337615966797	229.61817932128906	209.1104278564453
957/250.1121mz/5.90min	378.3475036621094	366.8647155761719		53.3568000793457	45.78099060058594	39.15471649169922	380.2637023925781	353.1327209472656	38.49025344848633
958/401.2900mz/9.96min			227.66717529296875							156.9165496826172	182.96592712402344	223.1234130859375
959/192.0654mz/3.91min	247.9123992919922	257.4173889160156	37.7557258605957	221.87228393554688	192.0712890625	213.71392822265625	222.05499267578125	179.8971405029297	238.96258544921875	37.261173248291016	34.37413024902344	23.764089584350586
960/253.1180mz/4.57min		4.782472610473633	262.31866455078125		3.814573287963867					300.6903381347656	143.3508758544922	310.7107849121094
961/324.3262mz/13.51min	173.97671508789062	171.6290740966797	350.4725036621094	116.26017761230469	159.6042022705078	230.9375457763672	133.5244903564453	107.62226104736328	231.61553955078125	350.8142395019531	369.0774841308594	434.9650573730469
962/344.1329mz/3.66min	41.66005325317383	194.99940490722656		235.63818359375	240.75747680664062	229.97312927246094	174.25750732421875	196.78428649902344	208.00718688964844
963/127.0500mz/1.60min	196.63536071777344	213.43087768554688		199.5586395263672	308.9161376953125	142.56541442871094	172.78201293945312	208.26211547851562	205.0935821533203
964/165.9908mz/11.82min	109.67521667480469	287.6850891113281	151.4418487548828	139.75343322753906	311.4246826171875	253.20094299316406	365.5589599609375	318.9949951171875			39.251197814941406	116.24237060546875
965/439.1002mz/3.78min			198.62509155273438							205.4540557861328	183.1354217529297	218.90663146972656
966/254.0481mz/3.71min	121.3846206665039	131.51405334472656		285.07244873046875	298.6180114746094	264.9189147949219	138.3828582763672	106.01374816894531	284.19110107421875
967/527.4421mz/10.35min	151.58348083496094	322.56268310546875		208.7984619140625	194.2904052734375	187.8701629638672	289.3664245605469	349.8999328613281	191.88328552246094
968/535.3178mz/10.52min	100.7251968383789	238.79933166503906		216.3401641845703	187.1497802734375	187.45721435546875	184.57241821289062	301.79193115234375	214.9983367919922
969/529.4617mz/13.85min	6.185265064239502	30.010040283203125	201.18521118164062	98.94317626953125	4601.30712890625	341.6568908691406		42.91903305053711	158.96542358398438	1735.2030029296875	284.01513671875	929.5498046875
970/501.2994mz/7.51min	181.22592163085938	160.74234008789062		287.92059326171875	221.06324768066406	319.6995544433594	173.98464965820312	133.2272186279297	345.3202209472656
971/483.3065mz/13.80min	43.72225570678711	241.91146850585938		160.6421356201172	271.3051452636719	388.239990234375	134.2054901123047	241.0214385986328	27.4462947845459
972/326.1501mz/8.12min	201.09912109375	187.6488800048828	443.63909912109375	180.4266815185547	128.74835205078125	203.5538787841797	199.77914428710938	157.1555938720703	188.04437255859375	410.0478820800781	422.804443359375	505.2525634765625
973/627.2344mz/11.70min		186.43714904785156		257.6300964355469	199.9740753173828	229.2161102294922	199.4689483642578	267.70318603515625	120.8650894165039
974/229.1387mz/2.43min	211.95956420898438	175.2308349609375	375.03253173828125	178.89208984375	209.02891540527344	185.12059020996094	179.11656188964844	160.21090698242188	190.22702026367188	373.7344055175781	432.8042297363281	450.6806640625
975/214.1630mz/4.42min	199.63619995117188	167.68899536132812	496.5638427734375	200.12794494628906	153.81051635742188	184.75975036621094	192.3605194091797	155.64407348632812	199.35000610351562	466.8372497558594	494.3710632324219	568.614013671875
976/490.2555mz/6.21min	260.98602294921875	203.21127319335938	19.235408782958984	209.42677307128906	135.54327392578125	220.30963134765625	234.84378051757812	195.07476806640625	234.4442138671875	12.950695991516113	21.871417999267578	51.17399597167969
977/387.1760mz/5.30min	239.4607391357422	229.41897583007812		207.9702606201172	180.12696838378906	205.94371032714844	191.99989318847656	186.92584228515625	163.46670532226562
978/289.1546mz/4.48min			257.2955627441406	6.26174783706665						218.79737854003906	192.32850646972656	198.8588409423828
979/252.9973mz/7.53min	204.6329345703125	173.69418334960938	210.64218139648438	167.99026489257812	161.73617553710938	168.08367919921875	194.4918975830078	199.25502014160156	197.00604248046875	227.75718688964844	218.95606994628906	204.260009765625
980/472.2035mz/4.90min			196.32435607910156							197.4539031982422	210.6159210205078	198.6403045654297
981/547.4725mz/13.02min			210.12713623046875		6.924169540405273					233.89927673339844		185.09713745117188
982/266.1600mz/2.06min	179.02737426757812	208.4139862060547		226.39894104003906	202.40225219726562	192.18980407714844	140.1914825439453	204.7792510986328	160.06150817871094
983/582.3762mz/9.57min	188.95474243164062	214.53134155273438		150.44024658203125	151.37445068359375	162.05886840820312	237.9702911376953	320.73480224609375	203.77610778808594
984/420.3457mz/13.08min			177.9696502685547							204.86753845214844		196.0503692626953
985/695.4456mz/13.47min	18.89482879638672	210.65908813476562		181.3019561767578	297.6060485839844	424.8307800292969	178.78213500976562	273.267333984375	128.06130981445312
986/198.1852mz/6.58min	239.3455810546875	190.71835327148438	256.98968505859375	163.73678588867188	162.4023895263672	153.99110412597656	200.9006805419922	171.5935821533203	168.2670440673828	289.9717102050781	250.0403289794922	360.5184020996094
987/247.1083mz/4.38min	248.3094024658203	230.64675903320312	36.80592346191406	226.8989715576172	186.04591369628906	185.10423278808594	243.7015838623047	270.76678466796875	205.38893127441406	30.889657974243164	42.11912155151367	42.77627944946289
988/186.1317mz/3.52min	166.62429809570312	170.14715576171875	460.0218811035156	192.17630004882812	172.57952880859375	198.1924591064453	181.05340576171875	170.34255981445312	208.46954345703125	484.9183349609375	533.9653930664062	562.7572021484375
989/234.1349mz/5.30min	204.16680908203125	154.07286071777344		195.49346923828125	167.7692108154297	214.75177001953125	194.77720642089844	243.05210876464844	169.19688415527344
990/598.4479mz/12.19min	458.9295349121094	11.562333106994629	194.75196838378906		35.31322479248047					88.58023071289062	221.37945556640625	214.02374267578125
991/607.3908mz/11.21min	141.35623168945312	45.01856994628906		332.0279541015625	234.20700073242188	194.7342071533203	49.52589416503906		339.0448913574219
992/555.4369mz/9.25min	183.12225341796875	109.51004791259766	205.50657653808594	274.0802917480469	314.721435546875	343.1115417480469	105.68428039550781	92.52462005615234	306.8897705078125	48.042991638183594	119.21817016601562	210.47032165527344
993/264.0689mz/5.37min	187.6371612548828	171.3258056640625		201.6785125732422	142.9354705810547	195.95706176757812	208.1515350341797	192.66517639160156	214.18423461914062
994/270.0973mz/4.08min	136.76266479492188	154.98228454589844		288.3304748535156	233.01097106933594	284.49798583984375	52.94358444213867	29.546329498291016	283.9669494628906
995/627.5081mz/13.32min		57.20234680175781		329.3205261230469		429.5390930175781	33.914703369140625	10.087233543395996	460.9890441894531
996/521.2394mz/3.06min	207.03030395507812	75.6113052368164	251.6397705078125	179.38853454589844	70.5114974975586	168.65646362304688	86.53558349609375	175.60284423828125	207.39505004882812	622.761474609375	653.7711181640625	749.7534790039062
997/319.2054mz/6.57min	272.1387634277344	201.79368591308594		147.30410766601562	149.05850219726562	184.04562377929688	262.5957946777344	228.95364379882812	184.43099975585938
998/598.3720mz/9.86min	197.6427764892578	193.0023956298828		115.47531127929688	186.10211181640625	193.0301055908203	208.2318115234375	239.1680450439453	120.3570327758789			4.887217044830322
999/495.5693mz/12.74min		344.48480224609375	391.5813293457031	45.529808044433594	10.917418479919434	64.37445831298828		15.531854629516602	45.456783294677734	471.4249267578125	321.52587890625	340.0270080566406
1000/436.3999mz/12.84min	171.6240234375	180.33453369140625	326.9656982421875	146.73614501953125	127.10626220703125	78.85163879394531	205.4178466796875	112.17611694335938	248.5540008544922	229.0413360595703	309.3046875	522.4869384765625
1001/447.1187mz/10.92min	233.0249786376953	214.18028259277344	181.42959594726562	169.4769744873047	207.84378051757812	197.5139617919922	222.31971740722656	213.40133666992188	182.8735809326172	184.13507080078125	188.0574951171875	173.0589599609375
1002/361.1107mz/0.60min	181.7100830078125	187.3772735595703		227.13233947753906	202.01414489746094	187.364501953125	216.72262573242188	139.1914520263672	198.16326904296875
1003/582.5094mz/13.48min		8.388631820678711	44.32371520996094	192.6321563720703				594.2677001953125	322.78118896484375
1004/182.0812mz/1.18min	371.343994140625	169.4178466796875		241.1544647216797	177.09588623046875	208.1294708251953	173.34828186035156	143.46446228027344	280.77569580078125
1005/371.1352mz/5.99min	196.9114227294922	161.49069213867188	299.3843994140625	189.32830810546875	131.77139282226562	192.82757568359375	191.9939422607422	186.54209899902344	191.30282592773438	296.70758056640625	309.9280700683594	363.17767333984375
1006/229.0431mz/6.74min	173.0040740966797	191.37969970703125	399.8076477050781	192.44871520996094	145.93499755859375	185.18800354003906	180.697998046875	162.45193481445312	191.73751831054688	369.4910583496094	387.09161376953125	424.5589599609375
1007/135.1167mz/8.04min	28.393064498901367	287.3470764160156	80.84229278564453	126.94075775146484	20.586341857910156	203.03106689453125	405.5636901855469	179.7653045654297	147.18179321289062	429.82855224609375	269.0363464355469	286.4595642089844
1008/303.2102mz/8.13min	203.2877655029297	192.83282470703125		170.35299682617188	160.4451904296875	189.95791625976562	182.7442169189453	207.32272338867188	226.80335998535156
1009/596.3560mz/9.08min	184.43028259277344	219.3501434326172		137.49949645996094	139.96954345703125	197.7064208984375	220.1641845703125	235.49610900878906	161.4168701171875
1010/194.0811mz/1.77min	219.88067626953125	221.6680145263672		160.83958435058594	79.56067657470703	139.92306518554688	212.79063415527344	213.0306854248047	169.07244873046875
1011/622.4077mz/10.92min	107.15381622314453	30.660409927368164	1592.6224365234375	380.6177062988281	452.4583435058594	159.88937377929688	40.763397216796875	42.574703216552734	307.6978759765625	221.41241455078125	543.5851440429688	116.00328063964844
1012/604.4600mz/12.17min			654.2095947265625				8.599666595458984			490.85394287109375	15.211833953857422	190.02655029296875
1013/759.5496mz/12.84min		260.843994140625		157.0534210205078		556.427001953125	145.94342041015625	222.28016662597656	121.12507629394531
1014/500.2626mz/7.60min	138.43922424316406	167.5379180908203		212.928955078125	262.89373779296875	253.0189971923828	170.37339782714844	159.1444549560547	208.9018096923828
1015/310.3106mz/12.37min	273.1356201171875	132.82498168945312	436.5247802734375	251.28201293945312	160.76565551757812	75.70359802246094	106.3299789428711	107.49297332763672	97.54624938964844	217.62246704101562	394.94232177734375	320.3664855957031
1016/523.4720mz/11.24min	1487.9459228515625		495.1190185546875	9.931123733520508	54.66066360473633		13.998346328735352	7.547635555267334	25.48672866821289	323.71588134765625	403.9346923828125	456.4147644042969
1017/170.1003mz/1.65min	193.45932006835938	163.63937377929688	285.2901916503906	153.94212341308594	160.21200561523438	143.40939331054688	184.91883850097656	134.37924194335938	193.34243774414062	291.3438415527344	329.25927734375	355.8960266113281
1018/309.2272mz/4.78min	179.67086791992188	173.07945251464844	208.5015411376953	194.28350830078125	186.7135467529297	170.7794189453125	188.9259490966797	188.1957244873047	167.0659637451172	227.76449584960938	215.3818359375	252.08364868164062
1019/376.3190mz/11.63min	67.67747497558594		342.93365478515625		7.491742134094238					235.41412353515625	140.58677673339844	256.0298156738281
1020/655.3906mz/9.07min			202.12289428710938							145.7119903564453	186.19873046875	189.79090881347656
1021/663.4794mz/10.59min		97.91093444824219	25.6600399017334	277.7966613769531				311.4019775390625	295.2569885253906		9.087608337402344
1022/228.1343mz/2.81min	195.1584930419922	157.6092987060547	435.017333984375	176.7999267578125	178.26068115234375	164.6477508544922	180.800048828125	163.09349060058594	194.35459899902344	476.33026123046875	526.4842529296875	535.0040893554688
1023/357.3115mz/11.58min		159.56686401367188		188.04647827148438	187.4268798828125	180.7870635986328	191.70883178710938	218.82684326171875	175.74171447753906
1024/484.3096mz/9.49min	169.93441772460938	177.41250610351562		197.268310546875	88.54582977294922	221.6049041748047	269.7981872558594	234.49571228027344	35.92190170288086
1025/139.9878mz/11.48min	328.5945739746094	83.934814453125	315.4967956542969	229.892333984375	95.13601684570312	83.03876495361328	188.5226593017578	235.99192810058594	106.89701080322266	168.504150390625	185.95242309570312	1351.5040283203125
1026/399.3580mz/8.98min	230.8038330078125	196.80177307128906	193.7413787841797	141.8279266357422	170.55819702148438	146.02618408203125	197.15667724609375	173.53753662109375	158.23468017578125	180.49520874023438	238.0852813720703	250.6431427001953
1027/541.4212mz/11.48min	7.804632186889648	117.43368530273438		267.8197937011719	232.43614196777344	261.1035461425781	140.82168579101562	126.22612762451172	249.8175506591797
1028/267.1453mz/0.86min	242.64306640625	133.2294464111328	588.4923095703125	171.9654998779297	152.8709259033203	148.14491271972656	161.4784698486328	130.79124450683594	200.68438720703125	632.0983276367188	636.1171264648438	689.9149169921875
1029/181.0972mz/3.33min	205.26416015625	248.05850219726562	210.89637756347656	170.74781799316406	103.63732147216797	169.5227508544922	247.86973571777344	282.2059326171875	187.052734375	114.2840805053711	26.02051544189453	185.53773498535156
1030/278.0085mz/0.61min	203.531982421875	174.65289306640625		162.9261016845703	192.33758544921875	176.1152801513672	204.90859985351562	174.4578094482422	228.6689910888672
1031/141.9833mz/11.35min	483.6582946777344	88.1604995727539	21.390161514282227	215.6280059814453	279.56817626953125	67.7095947265625	31.539430618286133	152.05699157714844	228.09689331054688	239.16709899902344	34.30902099609375	300.1289978027344
1032/231.0973mz/3.49min	176.2860107421875	237.9446563720703	148.38485717773438	188.14501953125	96.0044174194336	189.6075897216797	255.09002685546875	243.7166290283203	183.6864013671875	59.31745910644531		65.78468322753906
1033/190.0863mz/4.24min	284.37237548828125	279.3577575683594		114.16645050048828	117.42556762695312	106.61140441894531	231.5313262939453	282.5658264160156	135.313232421875
1034/759.5588mz/12.34min						7.2465314865112305					358.871337890625
1035/337.2352mz/8.21min	14.141336441040039	291.5211181640625	109.05506896972656	53.72909927368164		128.7035675048828	407.217529296875	182.33920288085938	135.4752197265625	301.53521728515625	235.06507873535156	299.98468017578125
1036/369.1844mz/5.77min	204.24505615234375	156.94418334960938		199.91567993164062	113.17533874511719	181.3717041015625	176.23837280273438	183.21026611328125	208.70242309570312
1037/251.1853mz/4.23min	174.15570068359375	163.7718963623047	195.8607635498047	172.31484985351562	185.5711212158203	208.23049926757812	178.10939025878906	173.82212829589844	177.7635498046875	194.23187255859375	207.33383178710938	198.70846557617188
1038/467.2965mz/8.80min	53.83428955078125	100.15412139892578		295.072265625	292.6893310546875	252.17271423339844	49.974876403808594	125.61663055419922	237.92782592773438
1039/565.4944mz/11.28min		204.8974609375		181.70086669921875	191.51739501953125	180.66818237304688	179.5648193359375	201.3251190185547	176.45980834960938
1040/227.9953mz/1.45min	155.71302795410156	170.24598693847656		193.3102264404297	222.5846405029297	160.0306854248047	160.34169006347656	199.7542724609375	193.0913848876953
1041/369.2983mz/11.94min	112.14691925048828		256.562255859375		69.07862091064453					205.03692626953125	157.80404663085938	223.97418212890625
1042/318.0950mz/3.75min	187.4891815185547	200.4850311279297		178.91366577148438	141.56472778320312	183.11407470703125	215.93475341796875	89.79376220703125	98.82147979736328
1043/526.3024mz/5.09min	205.1894073486328	201.6932373046875	141.22369384765625	190.05006408691406	117.77027130126953	192.94740295410156	235.6028594970703	249.83209228515625	171.93548583984375	169.9689483642578	151.1763458251953	165.62054443359375
1044/383.2295mz/4.91min			150.35960388183594							180.9088134765625	180.60916137695312	187.22471618652344
1045/184.0815mz/4.86min	134.08480834960938	193.9796905517578	180.22091674804688	193.1278839111328	190.71331787109375	102.13984680175781	198.14035034179688	184.8295440673828	164.3710174560547	179.60243225097656	181.0154266357422	173.301025390625
1046/670.3560mz/8.40min	177.76211547851562	163.37498474121094		184.44508361816406	427.996337890625	315.566162109375	117.71897888183594	109.0804672241211	183.0907745361328
1047/439.2916mz/4.20min			179.1087188720703							181.163818359375	148.9436798095703	191.15707397460938
1048/281.2476mz/10.66min			197.11282348632812							151.63864135742188	165.33680725097656	194.222412109375
1049/331.1688mz/4.73min	67.79817199707031	113.99027252197266		197.58432006835938	221.42138671875	223.76866149902344	112.18035888671875	161.86309814453125	205.15585327148438
1050/488.3584mz/9.44min	175.6483612060547	181.59268188476562	573.4556884765625	175.74114990234375	131.23272705078125	177.72830200195312	173.41705322265625	157.0996856689453	188.08497619628906	505.796142578125	536.3983154296875	647.408203125
1051/606.3779mz/11.75min		100.8891372680664		868.6045532226562		39.02297592163086		258.2623291015625	424.3243713378906		9.962623596191406
1052/257.1901mz/10.36min	200.4532470703125	183.16912841796875	159.97019958496094	156.8389129638672	168.23239135742188	190.64552307128906	212.482421875	192.6190185546875	163.0666961669922	174.7687225341797	175.64321899414062	199.23202514648438
1053/559.1318mz/11.71min	251.16998291015625	181.77203369140625	220.4651641845703	123.00062561035156	161.09083557128906	149.69432067871094	176.8928985595703	125.82267761230469	115.80315399169922	224.3970489501953	212.48828125	219.71800231933594
1054/680.4908mz/13.72min	85.25281524658203	182.2370147705078		193.40463256835938	225.57652282714844	249.67465209960938	128.1584930419922	175.64987182617188	153.35342407226562
1055/705.4045mz/10.34min			187.3848114013672							133.67269897460938	182.94239807128906	174.12327575683594
1056/228.1960mz/13.37min	220.9501953125	212.37330627441406	333.2942199707031	228.62901306152344	101.8658447265625	76.35694122314453	57.27227783203125	86.81222534179688	58.5102653503418	144.68011474609375	401.7464294433594	257.8528747558594
1057/274.1188mz/3.36min	166.37940979003906	173.1426239013672	305.05963134765625	177.5089874267578	126.81670379638672	142.0220489501953	179.2369384765625	171.4356231689453	180.97802734375	294.4088134765625	273.36859130859375	299.4852600097656
1058/427.2917mz/3.87min			159.24696350097656							229.23043823242188	183.40582275390625	173.2453155517578
1059/556.4764mz/10.91min	82.63257598876953	309.5309143066406		172.35757446289062	136.45086669921875	131.57623291015625	295.86785888671875	326.7787780761719	184.19422912597656
1060/164.0566mz/0.85min	281.0702209472656	234.82176208496094		150.3958740234375	143.63604736328125	131.9556121826172	228.86717224121094	206.11216735839844	136.76226806640625
1061/574.1523mz/3.12min	187.39979553222656	171.25286865234375	336.3858642578125	161.8170928955078	148.57920837402344	157.3583984375	174.06478881835938	170.5600128173828	181.5309295654297	333.5223388671875	306.77886962890625	275.3958435058594
1062/496.2610mz/4.84min			157.51515197753906							166.22772216796875	188.805908203125	233.24864196777344
1063/659.2875mz/11.30min	226.83758544921875	184.12811279296875	400.29083251953125	153.49061584472656	151.8253631591797	122.71414184570312	170.90478515625	149.35523986816406	153.13180541992188	361.79693603515625	217.9281768798828	316.02020263671875
1064/361.1393mz/4.00min	179.9876708984375	175.63999938964844		183.42147827148438	162.9289093017578	159.36550903320312	151.06341552734375	212.18252563476562	178.8732452392578
1065/576.3665mz/10.40min	180.5688934326172	180.1078338623047		159.3876190185547	165.9701690673828	203.08290100097656	206.85269165039062	159.5459747314453	174.344482421875
1066/626.3297mz/6.26min			145.7880096435547							170.54649353027344	183.7372589111328	195.53309631347656
1067/630.3795mz/8.84min			169.33248901367188							166.81170654296875	184.67933654785156	222.5028076171875
1068/465.3574mz/9.90min	192.1175537109375	94.91334533691406		380.53509521484375	167.38626098632812	425.3276062011719	59.35867691040039	83.71844482421875	186.4178009033203
1069/795.5866mz/11.59min		176.6131134033203					134.7967071533203	232.01890563964844
1070/492.1669mz/3.19min	181.6355438232422	170.246337890625	468.31341552734375	161.458740234375	132.3343963623047	159.57421875	183.60736083984375	157.85968017578125	171.28256225585938	390.92694091796875	411.1358947753906	492.8307189941406
1071/555.2517mz/3.81min	221.14486694335938	191.6328582763672		157.6700439453125	178.5816192626953	139.20726013183594	218.8956756591797	172.37002563476562	173.40438842773438
1072/445.1205mz/12.37min	181.64254760742188	191.78411865234375	173.7262420654297	172.07083129882812	160.82688903808594	174.05184936523438	187.34446716308594	177.89125061035156	140.23159790039062	169.11660766601562	183.23208618164062	184.03147888183594
1073/541.4575mz/10.72min	62.51392364501953	223.11001586914062		135.49966430664062	176.5587158203125	174.61410522460938	282.2725524902344	295.8592529296875	169.258056640625
1074/172.9770mz/0.63min	126.2156982421875	43.16570281982422	207.95912170410156	152.39352416992188	177.68406677246094	72.31489562988281	184.0740509033203	173.10897827148438	161.4219512939453	207.54330444335938	196.9844512939453	215.0180206298828
1075/312.1345mz/7.57min	204.6966094970703	154.4950714111328	437.3191833496094	146.35604858398438	110.44878387451172	187.74595642089844	147.82179260253906	141.21188354492188	162.74334716796875	395.473876953125	420.6336364746094	499.86083984375
1076/195.0620mz/4.31min	189.55860900878906	177.7196044921875	25.254100799560547	175.6684112548828	174.6240997314453	211.77317810058594	178.78807067871094	169.5262451171875	202.86117553710938	13.801090240478516	14.50346565246582	29.433420181274414
1077/449.2680mz/6.57min	251.08541870117188	171.7493133544922		145.17324829101562	115.45172882080078	145.58775329589844	241.6816864013672	185.16995239257812	178.2457275390625
1078/101.0707mz/12.48min	246.71441650390625	174.32855224609375	192.47889709472656	465.1260986328125	43.25600051879883	76.81893920898438	45.460758209228516	204.2436981201172	36.03073501586914	175.50823974609375	1040.846923828125	75.87080383300781
1079/688.4554mz/11.54min	289.8457336425781	113.85690307617188		157.8958740234375	226.5484619140625	293.0318908691406	127.51078796386719	50.11875534057617	191.53953552246094
1080/783.6093mz/11.57min		152.30650329589844		271.854736328125	237.559326171875	174.519287109375	154.5970458984375	46.83097839355469	187.8864288330078
1081/664.4278mz/11.43min			184.66880798339844							51.03050994873047	164.36561584472656	225.74859619140625
1082/806.4428mz/11.80min	95.29393005371094	137.25550842285156		327.1051025390625	430.0308532714844	469.7975158691406	150.77281188964844	163.92739868164062	183.5850372314453
1083/775.5236mz/13.15min		177.28005981445312		108.09319305419922			162.10643005371094	173.2537841796875	205.62698364257812
1084/606.3774mz/11.09min	16.876819610595703	535.5089721679688		418.82708740234375		34.947845458984375	38.954750061035156	307.4227294921875	490.0726318359375		8.556479454040527
1085/545.3029mz/5.16min			161.5161895751953							195.06190490722656	160.41932678222656	184.1398162841797
1086/521.4566mz/11.79min		19.98507308959961	19.199077606201172	334.1568298339844				337.41131591796875	311.54693603515625		33.676841735839844
1087/341.3057mz/11.40min			184.8839111328125							157.73150634765625	160.3387908935547	219.69403076171875
1088/344.2797mz/10.21min	154.89822387695312	210.79957580566406	174.84754943847656	117.25729370117188	93.92316436767578	131.22850036621094	179.849609375	253.5724334716797	103.98213195800781	168.78826904296875	192.43194580078125	219.3491973876953
1089/164.0164mz/3.83min	229.47189331054688	278.0531311035156		103.624755859375	97.54064178466797	109.23151397705078	238.7406005859375	269.7088928222656	113.97872161865234
1090/601.7019mz/11.45min		168.44186401367188		177.73898315429688	141.17784118652344	175.30162048339844	163.90554809570312	193.5196075439453	171.6596221923828
1091/404.3152mz/11.93min	6.256808280944824		209.60597229003906		6.253526210784912				8.121299743652344	188.18099975585938	171.63645935058594	189.58804321289062
1092/345.2205mz/6.45min	181.31068420410156	158.06211853027344		187.9984130859375	138.90948486328125	218.0567626953125	161.7792205810547	141.7411651611328	236.07562255859375
1093/421.0886mz/5.34min	147.89476013183594	170.6034393310547		178.64398193359375	105.84586334228516	164.15928649902344	174.44818115234375	172.29872131347656	202.31935119628906
1094/476.2984mz/9.29min	162.1831512451172	204.80154418945312	339.703369140625	138.77320861816406	140.78782653808594	253.87850952148438	125.25015258789062	94.46865844726562	251.28341674804688	180.54013061523438	25.775766372680664	230.53843688964844
1095/368.2343mz/13.84min	196.26904296875	113.78535461425781	394.8329162597656	170.977783203125	171.02182006835938	126.56178283691406	170.53501892089844	127.25618743896484	170.46636962890625	412.8396301269531	374.06475830078125	494.1066589355469
1096/307.1169mz/4.31min	197.671142578125	170.88206481933594	11.667320251464844	222.8114013671875	136.5116424560547	177.4593048095703	193.26747131347656	163.24490356445312	207.43142700195312	17.58479881286621		25.580242156982422
1097/399.1665mz/6.42min	167.28195190429688	170.98049926757812	252.11788940429688	161.8611602783203	136.16790771484375	170.1191864013672	176.11117553710938	149.24673461914062	170.6963653564453	241.2596435546875	265.9696960449219	309.0603942871094
1098/268.1175mz/1.83min			117.00934600830078							153.04708862304688	219.61097717285156	188.32814025878906
1099/352.0955mz/4.02min	166.26434326171875	165.8278350830078	392.11395263671875	151.67942810058594	133.51181030273438	174.75387573242188	164.34539794921875	165.58668518066406	190.3663787841797	349.5809020996094	386.2734069824219	390.46075439453125
1100/253.0586mz/4.02min	164.44667053222656	155.5425567626953	338.9939270019531	143.01773071289062	57.40444564819336	179.749267578125	176.54559326171875	100.2730484008789	147.48818969726562	299.08770751953125	303.8412780761719	378.3489074707031
1101/337.2851mz/11.38min	7.8094282150268555	142.15541076660156		172.36456298828125	215.43789672851562	208.51283264160156	167.81521606445312	184.89321899414062	168.11187744140625
1102/454.1755mz/5.32min	124.56651306152344	109.3480224609375		238.0576629638672	215.2701416015625	238.61729431152344	120.50911712646484	116.24649047851562	260.7138671875
1103/681.3972mz/6.21min	233.73477172851562	167.69845581054688		171.86781311035156	140.72634887695312	159.6206512451172	195.5825958251953	126.70792388916016	187.3677978515625
1104/573.4383mz/11.32min			169.50128173828125								155.4250946044922	2492.125732421875
1105/588.1668mz/4.29min	165.30044555664062	152.51495361328125	559.16015625	158.51007080078125	136.11172485351562	166.40695190429688	180.23648071289062	156.31529235839844	171.54409790039062	525.1906127929688	542.3366088867188	567.0484008789062
1106/300.1342mz/3.80min	162.63336181640625	163.28903198242188	364.85736083984375	163.02369689941406	126.89434051513672	174.42884826660156	154.47824096679688	136.5679168701172	176.09498596191406	314.7005310058594	385.1752014160156	392.5427551269531
1107/299.1180mz/5.40min			171.15817260742188							166.5683135986328	164.71829223632812	170.1796875
1108/513.4263mz/10.09min	161.5016632080078	239.1659698486328		163.79653930664062	163.818603515625	167.84530639648438	244.46701049804688	291.7200927734375	167.35382080078125
1109/293.2088mz/8.06min	119.98751068115234	132.11000061035156	151.15879821777344	183.76638793945312	102.27835845947266	222.80728149414062	134.7680206298828	248.67596435546875	274.30792236328125	118.13258361816406	228.89398193359375	220.15170288085938
1110/925.2707mz/13.59min	178.90090942382812	226.2977294921875	65.30931091308594	211.99298095703125	240.08981323242188	157.09228515625	177.57717895507812	70.5173110961914	186.73214721679688	125.98395538330078	115.18174743652344	98.8985595703125
1111/328.0718mz/4.02min	153.29322814941406	147.91712951660156	287.5606384277344	153.47836303710938	143.4246368408203	169.44178771972656	171.2049102783203	149.07449340820312	165.16525268554688	269.8833312988281	286.4981689453125	291.2608337402344
1112/481.2618mz/10.39min		118.31608581542969	350.6639404296875	134.83905029296875	128.50071716308594	179.73883056640625	87.78177642822266	46.26706314086914	166.8912811279297	310.28961181640625	401.1501159667969	318.4305114746094
1113/638.4824mz/13.84min	79.73058319091797	40.93021011352539		232.58860778808594	258.5730285644531	217.3721923828125	73.86174774169922	116.28760528564453	244.41259765625
1114/363.0467mz/5.69min	142.06051635742188	114.60391998291016		208.1614532470703	191.5072021484375	241.5189208984375	139.47576904296875	110.91236877441406	214.06597900390625
1115/757.5573mz/11.04min		17.018152236938477		371.52294921875	171.9539794921875	166.7720489501953	52.133426666259766	66.8785629272461	409.8615417480469
1116/679.5094mz/11.71min	242.61358642578125	26.136699676513672	166.73085021972656				20.44038963317871			330.4193420410156	126.87899780273438	267.6438903808594
1117/806.5186mz/11.21min		382.8409729003906		16.1776180267334		20.287588119506836	41.22705078125	407.57464599609375	292.2265930175781
1118/292.1270mz/4.56min			175.31153869628906							65.46768188476562	157.0461883544922	214.54005432128906
1119/324.2354mz/7.56min	161.49380493164062	159.2247314453125	371.62908935546875	141.15606689453125	183.19937133789062	359.4542541503906	114.1781997680664	95.5246353149414	384.9089050292969	170.58932495117188	41.78587341308594	206.55953979492188
1120/410.2288mz/5.37min	178.7283935546875	169.47166442871094		173.24844360351562	165.839599609375	144.05682373046875	157.0424041748047	148.04904174804688	170.37249755859375		5.753933906555176
1121/277.1622mz/12.76min	177.02542114257812	154.35345458984375	393.6250915527344	111.93466186523438	116.28327941894531	190.2164306640625	120.19388580322266	88.69275665283203	194.3990936279297	198.89794921875	99.02808380126953	322.4418640136719
1122/369.1252mz/10.37min	192.88851928710938	180.2989044189453	146.9573516845703	175.40948486328125	164.3699951171875	166.8194580078125	167.35418701171875	179.0118408203125	147.33518981933594	129.53948974609375	141.95091247558594	113.33671569824219
1123/255.2319mz/10.79min	116.82696533203125	172.18699645996094	174.6736297607422	139.4286651611328	135.48439025878906	158.96917724609375	143.99595642089844	234.28610229492188	129.47476196289062	192.7339630126953	180.2047882080078	209.56651306152344
1124/371.1016mz/13.06min	198.2590789794922	169.4058074951172	179.6976776123047	159.65206909179688	160.17079162597656	168.58999633789062	188.3138427734375	191.37451171875	162.5174102783203	161.5610809326172	147.10018920898438	159.5403594970703
1125/595.3802mz/10.65min	394.73974609375	182.4503936767578		148.34259033203125	62.840877532958984	48.62788391113281	203.99932861328125	311.1763916015625	77.12751007080078
1126/279.1955mz/7.93min			182.1852264404297							151.74363708496094	163.22293090820312	167.50738525390625
1127/573.2823mz/7.14min			167.20718383789062							151.4117431640625	163.42904663085938	182.56875610351562
1128/693.3462mz/9.07min			166.7208709716797							153.552734375	163.0167236328125	176.57492065429688
1129/340.2849mz/11.54min	316.0099182128906	114.52340698242188	767.4254150390625	100.25308227539062	93.3017578125	163.0908660888672	55.0648078918457	53.93626403808594	166.49728393554688	628.6387939453125	565.7904663085938	715.5357666015625
1130/496.2535mz/6.48min	148.00656127929688	152.49627685546875		194.5915069580078	125.23948669433594	202.8412628173828	169.2256317138672	160.2802734375	211.80628967285156
1131/437.2686mz/9.74min	186.31854248046875	162.33889770507812	645.1991577148438	141.2383270263672	112.1527328491211	128.62548828125	163.32708740234375	166.11370849609375	128.5106658935547	531.1717529296875	606.0836791992188	728.616943359375
1132/392.3137mz/12.25min			165.20339965820312							181.12010192871094	94.04478454589844	164.1647491455078
1133/227.0850mz/1.62min	150.44989013671875	118.25791931152344	379.4070129394531	111.2226333618164	160.71852111816406	166.8178253173828	74.75638580322266	162.20310974121094	188.46522521972656	345.2732849121094	395.4112548828125	433.883056640625
1134/774.5695mz/13.83min		173.37283325195312		164.46932983398438		281.0191955566406	70.59078979492188	92.81099700927734	235.63516235351562		11.432916641235352
1135/703.5110mz/11.23min	7.696333408355713	10.479957580566406	189.5277099609375	138.5916290283203			6.65233850479126	615.9518432617188	662.5355224609375		310.1938781738281
1136/300.1343mz/3.70min	172.8390350341797	137.6852569580078	312.14947509765625	135.58583068847656	97.95960235595703	157.17404174804688	170.83595275878906	131.73948669433594	155.1699676513672	316.6560974121094	345.35333251953125	355.14422607421875
1137/618.2493mz/11.58min		163.77313232421875		163.72589111328125	140.443115234375	146.72463989257812	173.66873168945312	193.00318908691406	149.92437744140625
1138/436.2824mz/9.17min	205.62643432617188	339.32342529296875		121.47956848144531	107.7608413696289	100.27881622314453	299.6894836425781	391.8651123046875	102.33429718017578
1139/225.1232mz/3.37min	194.20669555664062	189.9015655517578	62.53657913208008	262.64080810546875	205.7238006591797	132.51756286621094	168.55938720703125	157.91531372070312	236.1675567626953	65.69326782226562	78.31180572509766	79.02432250976562
1140/277.0973mz/4.92min	246.28909301757812	221.61700439453125	146.3617706298828	164.9085235595703	156.51844787597656	160.93125915527344	188.969970703125	111.34697723388672	165.38369750976562	148.77220153808594	144.60862731933594	168.27223205566406
1141/662.4758mz/11.71min		161.3773651123047	162.90399169921875	937.361328125			7.468761920928955	1515.35205078125	983.3659057617188	12.008987426757812	212.9071044921875	55.12020492553711
1142/501.7872mz/5.12min			159.656494140625							161.9552764892578	163.72804260253906	176.78262329101562
1143/384.1826mz/8.85min			163.70814514160156							161.90293884277344	145.27537536621094	185.0421600341797
1144/258.2065mz/7.59min			163.99562072753906							140.61851501464844	161.2914581298828	197.09266662597656
1145/453.2805mz/8.11min	157.97999572753906	154.2276153564453		166.77154541015625	154.1167755126953	136.0154571533203	169.44374084472656	204.04737854003906	185.23939514160156
1146/394.1737mz/4.08min	146.93173217773438	163.4542999267578		186.89645385742188	157.26992797851562	154.88592529296875	161.18406677246094	163.84619140625	201.4711151123047
1147/531.3278mz/9.45min	135.41171264648438	167.35986328125		154.22402954101562	187.73768615722656	279.10931396484375	157.22640991210938	207.78256225585938	134.99365234375
1148/281.1067mz/2.16min	171.62289428710938	152.94107055664062	101.53639221191406	644.0087890625	562.015625	599.8265380859375	176.35577392578125	149.74578857421875	686.8721923828125	99.96282196044922	81.90836334228516	141.99227905273438
1149/723.4766mz/13.29min	19.52164077758789	62.219627380371094		274.2165832519531	258.9903564453125	596.0630493164062	122.41556549072266	162.03179931640625	162.40892028808594
1150/682.3632mz/11.30min	286.1131896972656	167.20179748535156	274.33001708984375	126.66224670410156	119.96727752685547	123.02839660644531	157.0470733642578	140.7000732421875	107.33928680419922	295.5330505371094	276.2672424316406	306.8661804199219
1151/403.1289mz/5.54min	104.63641357421875	190.6422882080078		200.6032257080078	173.20191955566406	162.66114807128906	160.4200897216797	118.4676742553711	151.68096923828125
1152/707.1696mz/13.06min	216.11732482910156	150.13697814941406	161.80291748046875	142.20489501953125	217.35926818847656	160.9105682373047	214.8685760498047	160.7006378173828	144.3563232421875	193.0802001953125	62.160621643066406	172.52725219726562
1153/251.1277mz/8.12min	161.04049682617188	170.07229614257812	168.45872497558594	173.89700317382812	156.78932189941406	156.57412719726562	160.63717651367188	173.5713653564453	161.11781311035156	137.50961303710938	163.66839599609375	141.25296020507812
1154/485.1131mz/10.92min	125.07636260986328	159.6416473388672	143.03268432617188	164.76165771484375	178.1449432373047	162.40365600585938	152.6321563720703	179.3885040283203	141.86370849609375	166.21890258789062	108.59253692626953	165.37660217285156
1155/471.3430mz/11.39min		66.18207550048828		166.85711669921875	172.02572631835938	194.84915161132812	75.53349304199219	82.59468078613281	161.0155029296875
1156/174.0550mz/3.39min	7.059665679931641		164.60308837890625	4.5317864418029785						157.3375244140625	191.49122619628906	196.2965850830078
1157/370.3316mz/11.99min			171.39205932617188							160.02407836914062	156.534912109375	161.5077362060547
1158/256.0099mz/5.04min	71.87508392333984	96.22711944580078		345.208251953125	224.35903930664062	329.97552490234375	74.06076049804688	86.94857788085938	392.5976867675781
1159/215.1390mz/2.55min	146.6935577392578	166.94703674316406	348.76611328125	153.1841583251953	115.2634506225586	131.27442932128906	133.54342651367188	121.8099594116211	169.7706756591797	340.49853515625	364.3746643066406	390.5385437011719
1160/500.2622mz/7.45min	139.7584686279297	155.7772216796875		185.38839721679688	235.8308563232422	220.32240295410156	156.2144317626953	163.91635131835938	147.94053649902344
1161/571.4316mz/8.84min	144.3296356201172	87.7467041015625	511.4406433105469	157.91522216796875	126.5450668334961	173.49131774902344	136.46910095214844	129.0625762939453	162.09556579589844	502.5001220703125	510.540771484375	551.7184448242188
1162/697.5748mz/11.71min	12.195967674255371	216.72763061523438		342.9983825683594	108.04142761230469	118.22319030761719	54.776676177978516	211.95553588867188	201.1521453857422
1163/307.9779mz/4.70min	185.955322265625	184.80726623535156		132.3632354736328	135.138916015625	129.43487548828125	170.61135864257812	227.4044952392578	148.6907958984375
1164/433.2731mz/8.14min	194.6949005126953	148.71182250976562		160.37327575683594	136.07427978515625	173.05975341796875	154.2295379638672	158.65402221679688	178.9157257080078
1165/216.1595mz/5.53min	248.37557983398438	77.59652709960938		164.4911651611328	42.779563903808594	146.13734436035156	245.66354370117188	248.00106811523438	152.726806640625
1166/397.3291mz/12.98min	166.3608856201172	134.73162841796875	251.99415588378906	117.37471008300781	99.31149291992188	82.5531997680664	150.6573944091797	87.1664047241211	209.80169677734375	179.17501831054688	172.06170654296875	465.8633728027344
1167/588.4601mz/13.72min		25.5642147064209		172.90948486328125		194.6571502685547		143.79598999023438	192.49664306640625		6.913175582885742
1168/271.1882mz/6.77min	158.11981201171875	168.19009399414062	129.51361083984375	157.77963256835938	171.01629638671875	179.8603057861328	156.84442138671875	159.1912384033203	161.87423706054688	158.291015625	125.56128692626953	142.02825927734375
1169/262.1631mz/5.09min	142.005859375	136.51316833496094	551.24462890625	183.00506591796875	116.89971160888672	159.65963745117188	152.98629760742188	112.28656768798828	156.33740234375	354.8208312988281	495.0002136230469	567.2045288085938
1170/351.1374mz/5.11min	160.54196166992188	127.89800262451172		218.93637084960938	155.3341522216797	211.36941528320312	133.62696838378906	131.57752990722656	246.65101623535156
1171/578.4673mz/11.21min	687.6763305664062	153.40626525878906			162.35028076171875					27.128686904907227	1142.0208740234375	24.91796875
1172/565.3714mz/7.72min	175.79563903808594	15.789932250976562	606.6902465820312	21.059791564941406	18.490367889404297	22.302879333496094	139.5106658935547	69.16374969482422	225.20716857910156	555.59619140625	662.3348388671875	731.36962890625
1173/292.1082mz/5.24min	201.8700408935547	186.83279418945312	152.39453125	175.4984893798828	141.57870483398438	184.4473419189453	152.7384490966797	78.3674545288086	154.87313842773438	159.2069091796875	150.16436767578125	180.22283935546875
1174/314.1290mz/4.84min	195.6115264892578	172.3798828125	125.38825225830078	162.72592163085938	121.66285705566406	179.0802764892578	175.162353515625	127.1650390625	151.2880096435547	132.64898681640625	137.4361572265625	162.8833770751953
1175/834.2672mz/3.11min	165.24363708496094	139.07933044433594	362.5805358886719	145.15126037597656	112.78569793701172	134.0824432373047	165.79995727539062	148.61033630371094	134.6248321533203	338.54132080078125	311.71832275390625	368.12939453125
1176/448.2907mz/10.57min	140.5586700439453	160.01991271972656	165.55233764648438	153.245849609375	156.4868621826172	146.70875549316406	170.73983764648438	169.65586853027344	144.85995483398438	157.00428771972656	144.81430053710938	170.59890747070312
1177/630.4615mz/12.18min											156.69342041015625
1178/607.5035mz/11.15min		39.55233383178711		180.67965698242188	156.66867065429688	183.9110107421875	26.242755889892578	50.34838104248047	186.47706604003906
1179/209.1001mz/4.24min	218.4644012451172	233.92410278320312		86.28278350830078	87.84423828125	39.411354064941406	219.1304168701172	247.4789581298828	93.70849609375
1180/702.5069mz/11.76min	25.140899658203125	46.36804962158203	384.82171630859375	1367.4078369140625				264.3547058105469	1615.803466796875	13.293695449829102	155.72564697265625	51.06190872192383
1181/259.1231mz/5.09min	146.39283752441406	153.466552734375	429.5903015136719	137.95391845703125	129.0775146484375	157.85350036621094	145.6360626220703	133.09902954101562	160.5407257080078	404.7190246582031	443.045654296875	464.695556640625
1182/399.2391mz/4.69min			165.5165557861328							145.61074829101562	140.08828735351562	166.69046020507812
1183/394.3522mz/11.18min	160.57400512695312	52.24032974243164	267.07000732421875	123.92444610595703	22.26229476928711	120.22724151611328	164.90029907226562	28.987293243408203	150.37850952148438	258.146728515625	260.43389892578125	316.3343200683594
1184/137.0457mz/1.02min	165.47018432617188	151.73240661621094	7.009963035583496	182.86822509765625	264.2599182128906	146.48208618164062	157.59857177734375	211.51788330078125	165.88563537597656	5.1586713790893555	20.8172607421875	10.104109764099121
1185/205.0600mz/4.86min	161.79136657714844	170.97740173339844	133.6128387451172	148.75387573242188	160.35939025878906	167.08731079101562	166.3394775390625	184.1836395263672	142.96278381347656	146.81631469726562	130.54733276367188	135.98150634765625
1186/411.1926mz/6.15min	174.67611694335938	100.77027893066406		150.54852294921875	111.8873519897461	129.66539001464844	181.5685577392578	158.4503173828125	160.5333251953125
1187/629.3511mz/10.08min			156.65171813964844							134.5535888671875	157.37368774414062	152.25819396972656
1188/540.0986mz/1.61min	161.97085571289062	169.44302368164062	110.37644958496094	207.6204376220703	233.64071655273438	146.7493133544922	145.597900390625	171.73455810546875	187.2559814453125	108.1964111328125	113.4454574584961	55.720863342285156
1189/341.2664mz/10.82min	102.14193725585938	141.37033081054688	288.27191162109375	155.12179565429688	135.3710174560547	188.0758514404297	150.05853271484375	93.8399887084961	232.8907928466797	219.48606872558594	153.0829620361328	243.69485473632812
1190/444.3321mz/9.47min	154.8926239013672	141.155029296875	561.8253173828125	131.1051025390625	85.83949279785156	153.1701202392578	147.60137939453125	127.19882202148438	157.54478454589844	480.1299743652344	510.7271423339844	590.4700927734375
1191/285.0758mz/5.20min	202.09239196777344	153.9324188232422	7.314692497253418	136.75315856933594	137.0089874267578	183.6073760986328	154.43682861328125	169.5531005859375	178.9123077392578	10.05246639251709	9.736833572387695
1192/390.2028mz/4.94min			123.0384750366211							154.8492889404297	159.9060516357422	152.6534423828125
1193/440.4099mz/9.60min	191.77206420898438	42.8629035949707	423.92303466796875	104.99020385742188	98.17198181152344	90.66402435302734	191.5409698486328	111.46221160888672	115.90528106689453	744.9032592773438	344.9803466796875	567.9365234375
1194/403.2260mz/6.72min	274.4894104003906	201.24508666992188		124.46528625488281	88.49178314208984	113.51834106445312	272.77496337890625	182.88565063476562	117.75650787353516
1195/501.3173mz/9.78min	134.5706787109375	158.857177734375		152.146240234375	154.1920166015625	184.95547485351562	134.82696533203125	168.80072021484375	102.90348815917969
1196/293.1496mz/5.41min	241.74160766601562	169.4981689453125		121.04999542236328	80.85552978515625	136.30712890625	186.90687561035156	183.57362365722656	128.6842803955078
1197/532.3846mz/9.41min	151.67478942871094	143.79708862304688	546.4180908203125	139.68408203125	95.7287826538086	146.25045776367188	154.05104064941406	143.4368438720703	157.6442108154297	477.6866760253906	515.9464111328125	584.4669799804688
1198/453.3571mz/10.23min	194.73963928222656	119.41767120361328		212.18638610839844	158.31260681152344	166.429931640625	147.25088500976562	144.10032653808594	54.20089340209961
1199/492.2933mz/9.54min	114.13706970214844	110.82978057861328	330.23138427734375	108.74958801269531	108.44619750976562	208.38719177246094	89.3175277709961	64.64019012451172	191.1291046142578	301.40826416015625	348.9082336425781	325.7220153808594
1200/333.2831mz/8.02min	25.212820053100586	264.5426330566406	47.71287536621094	73.21025085449219		152.55947875976562	268.1817321777344	42.39970397949219	52.648921966552734	425.32318115234375	177.3040313720703	247.70901489257812
1201/235.1693mz/9.16min	147.1229705810547	138.09396362304688	190.45697021484375	154.0012664794922	153.89361572265625	143.142333984375	147.89422607421875	159.20108032226562	153.59120178222656	155.49583435058594	150.4503936767578	151.131591796875
1202/345.0193mz/1.61min	173.7339630126953	148.68142700195312	330.5130310058594	155.45660400390625	109.09442138671875	83.04686737060547	116.73075866699219	93.86912536621094	77.32553100585938	296.58319091796875	331.3274230957031	334.9358825683594
1203/547.4718mz/11.40min		106.88406372070312	762.9019165039062	490.63714599609375	10.665255546569824	30.927806854248047		214.04690551757812	578.2520141601562	22.783138275146484	197.1693878173828	39.76317596435547
1204/476.8885mz/5.12min	150.81251525878906	137.94326782226562		154.54910278320312	139.73861694335938	153.0693359375	155.04824829101562	149.8165283203125	185.81602478027344
1205/252.0867mz/4.08min	102.64476013183594	78.62078094482422		255.08580017089844	188.2154541015625	216.82037353515625	83.02790832519531	115.59745788574219	246.56126403808594
1206/370.1710mz/1.12min	160.2484588623047	138.2231903076172		176.69854736328125	143.15567016601562	136.93858337402344	161.50534057617188	124.9428939819336	167.4755401611328
1207/971.5555mz/11.40min			171.99594116210938							122.00691223144531	130.7538604736328	187.2461395263672
1208/561.4886mz/11.75min				192.64035034179688					109.88917541503906
1209/445.1205mz/13.06min	167.7361297607422	171.5222930908203	147.3380126953125	151.19622802734375	156.6068115234375	132.22811889648438	151.74530029296875	151.3031005859375	122.283935546875	139.92068481445312	115.26031494140625	169.14059448242188
1210/197.1178mz/4.54min			151.4962921142578							129.46926879882812	150.93154907226562	163.4131317138672
1211/267.0776mz/3.49min	181.41978454589844	210.8284454345703	191.28599548339844	139.4546661376953	119.55461120605469	153.94696044921875	202.69491577148438	208.72779846191406	126.25061798095703	121.75121307373047	24.914199829101562	148.11172485351562
1212/259.1906mz/12.87min	170.03199768066406	145.54837036132812	159.73272705078125	127.67601013183594	154.51393127441406	57.45075607299805	32.591163635253906	149.79180908203125	154.65899658203125	136.722412109375	152.14108276367188	204.46995544433594
1213/313.1548mz/4.15min			131.20079040527344					5.115165710449219		156.7080535888672	151.9547576904297	150.8695831298828
1214/520.1981mz/3.85min	150.33114624023438	121.04431915283203	471.9430847167969	157.74842834472656	98.7335433959961	133.73373413085938	135.66104125976562	151.3363037109375	148.2153778076172	445.80560302734375	460.08740234375	519.2459106445312
1215/433.1779mz/9.44min	329.3042907714844	436.9963073730469	201.43641662597656	53.464542388916016	81.77275848388672	91.60904693603516	15.294771194458008	35.16522216796875	104.19725799560547	241.164794921875	197.38775634765625	284.7472229003906
1216/177.1274mz/11.26min	128.44529724121094	120.4014892578125	347.2846374511719	111.82499694824219	174.85009765625	141.72377014160156	91.04483795166016	56.320064544677734	159.7963409423828	300.6333923339844	258.4297790527344	331.3609924316406
1217/378.1771mz/4.64min	228.19741821289062	218.6977996826172		89.79551696777344	63.44728469848633	76.69068908691406	210.33517456054688	221.2596435546875	90.96896362304688
1218/570.4583mz/11.04min	204.495361328125	145.93460083007812	360.574462890625	105.26081085205078	135.5466766357422	94.53099060058594	149.1771697998047	54.53975296020508	151.97434997558594	306.1224670410156	445.8562927246094	387.942138671875
1219/596.1898mz/2.98min	174.8782958984375	151.35049438476562		149.80010986328125	111.3687973022461	112.66963958740234	180.6435089111328	159.7052001953125	143.14590454101562
1220/317.1530mz/4.22min	97.60216522216797	141.10308837890625		174.92677307128906	259.3140869140625	159.72337341308594	114.91766357421875	134.12184143066406	168.93157958984375
1221/365.3161mz/11.69min	5.755514144897461	160.85488891601562	9.299088478088379	150.13009643554688	180.54579162597656	73.97518157958984	160.24314880371094	158.21389770507812	127.52494812011719
1222/699.4895mz/13.58min		101.44935607910156		82.77404022216797		80.08633422851562		229.35818481445312	198.62413024902344		333.82745361328125
1223/546.4622mz/13.61min			15.93753719329834		284.0346374511719	584.0819702148438			7.052280426025391
1224/128.1069mz/3.94min	156.23760986328125	153.13186645507812	3.1601309776306152	147.9933319091797	125.98200988769531	119.52662658691406	149.54913330078125	164.7985076904297	154.78382873535156
1225/517.3119mz/13.82min	27.829574584960938	168.07614135742188		122.21836853027344	185.55877685546875	252.17974853515625	129.55735778808594	196.53353881835938	74.7017822265625
1226/614.6613mz/11.65min		121.63807678222656		57.265281677246094	133.0919189453125	190.0050811767578	148.2504425048828	203.9620819091797	183.4521942138672
1227/359.1315mz/1.97min	203.4678192138672	217.66635131835938		40.89828109741211	92.43616485595703	22.639358520507812	207.4446258544922	281.30218505859375	84.26000213623047
1228/705.2127mz/13.06min	159.9549102783203	166.72442626953125	139.88449096679688	136.39334106445312	157.51048278808594	142.95037841796875	152.49365234375	155.4131622314453	141.19189453125	143.31187438964844	131.74884033203125	152.46286010742188
1229/234.0762mz/4.07min	119.30134582519531	96.81735229492188		234.0900115966797	171.5093536376953	185.351806640625	124.14791107177734	68.75484466552734	229.6903533935547
1230/110.0200mz/11.72min	163.1834259033203	130.11488342285156	128.86285400390625	297.93328857421875	419.521240234375	189.91445922851562	422.0623474121094	131.46653747558594	315.79876708984375	47.43327713012695	120.12140655517578	120.85311126708984
1231/665.4945mz/10.71min	33.188934326171875	10.216357231140137	206.45301818847656		11.339777946472168					182.74974060058594	147.3019256591797	197.071044921875
1232/452.3950mz/11.68min	232.8163604736328	126.006103515625	369.0245666503906	32.77006530761719	68.5826644897461	66.56983947753906	168.44921875	57.178951263427734	76.6677017211914	330.6369323730469	408.5635681152344	403.84942626953125
1233/235.1087mz/3.16min	131.72970581054688	130.42373657226562	260.4173583984375	122.62886810302734	106.77949523925781	83.56441497802734	146.33531188964844	148.00502014160156	152.2088623046875	283.9407958984375	298.2298583984375	285.9107666015625
1234/569.4958mz/11.79min				146.7464599609375				257.7431640625	62.36879348754883
1235/457.3291mz/11.94min	33.30670928955078		269.5747375488281		15.630109786987305			6.911197185516357		360.6481628417969	146.70716857910156	236.5267791748047
1236/396.2084mz/7.18min			143.16519165039062							139.14028930664062	150.2342529296875	174.79400634765625
1237/927.6615mz/4.67min	161.03916931152344	159.5335693359375	136.0714111328125	114.75723266601562	84.85871887207031	99.76026153564453	364.5652160644531	168.917236328125	111.46957397460938	145.40359497070312	146.54852294921875	152.30345153808594
1238/916.6050mz/11.98min			145.96099853515625							85.80248260498047		337.8609619140625
1239/698.4729mz/11.24min	36.84716796875	21.998605728149414	359.7951965332031	371.62652587890625			8.127887725830078	774.3197631835938	1004.5674438476562	38.68263626098633	194.86160278320312	96.66896057128906
1240/374.2668mz/11.54min	332.056640625	85.0189437866211	1207.82177734375	71.37993621826172	81.33460998535156	131.29747009277344	61.8783073425293	47.624122619628906	160.11773681640625	978.1224975585938	511.3285217285156	934.725830078125
1241/313.1646mz/7.23min	167.62167358398438	120.9188003540039	108.8068618774414	144.7498779296875	149.58642578125	104.9663314819336	146.57823181152344	115.93892669677734	163.57923889160156	152.4909210205078	130.20018005371094	149.46994018554688
1242/199.1078mz/1.04min	158.116455078125	134.45361328125	272.90240478515625	152.1470947265625	122.7254638671875	108.12932586669922	138.4346923828125	130.11306762695312	132.30343627929688	268.3642883300781	291.7287292480469	297.6880798339844
1243/610.3718mz/9.99min	162.3370361328125	167.77288818359375		98.7867660522461	82.85808563232422	110.22029113769531	144.4176788330078	190.38116455078125	145.83154296875
1244/671.4129mz/4.94min			144.82412719726562							149.41152954101562	145.33590698242188	142.31919860839844
1245/312.1302mz/0.60min	210.81150817871094	149.1433868408203	39.6920166015625	176.6931610107422	202.74359130859375	140.62660217285156	137.87835693359375	182.44427490234375	262.9532165527344	77.30794525146484	80.06978607177734	85.5979232788086
1246/871.6251mz/11.49min	182.1170654296875	144.5927734375		145.1366424560547	10.132152557373047	28.331424713134766	202.60174560546875	106.05524444580078	149.03414916992188
1247/627.3500mz/4.91min			121.35413360595703							152.04037475585938	144.3955535888672	145.23594665527344
1248/709.4599mz/13.08min	33.984989166259766	128.16004943847656		198.51271057128906	240.4382781982422	359.6279296875	70.98764038085938	117.75275421142578	161.40426635742188
1249/202.1264mz/2.21min	144.47251892089844	127.095703125	293.5897521972656	71.14730834960938	144.92999267578125	130.7995147705078	72.91551208496094	91.56741333007812	156.56326293945312	333.4963073730469	230.9818878173828	370.1252746582031
1250/468.4412mz/10.34min	159.84335327148438	63.70985412597656	446.282958984375	114.67154693603516	101.65286254882812	71.4856948852539	210.01368713378906	121.66593933105469	129.43942260742188	706.9848022460938	417.74755859375	641.3795166015625
1251/510.1770mz/3.19min	151.21571350097656	137.09254455566406	357.80609130859375	119.10990905761719	112.04733276367188	122.63063049316406	151.6092987060547	112.57118225097656	137.58311462402344	309.6905822753906	358.0325927734375	369.9401550292969
1252/355.2415mz/9.40min	141.62132263183594	111.63084411621094		147.4541015625	171.2379913330078	169.62435913085938	116.86119842529297	126.70952606201172	146.67864990234375
1253/539.2938mz/9.02min	147.0849151611328	140.31602478027344		119.60700225830078	157.89271545410156	193.10992431640625	134.73040771484375	175.34498596191406	104.80973052978516
1254/841.6510mz/11.47min	31.111385345458984	146.13143920898438		215.75543212890625	140.77310180664062	247.33116149902344	42.50914001464844	60.481075286865234	191.83697509765625
1255/281.2478mz/10.53min			161.05398559570312							133.66796875	122.54735565185547	153.1792755126953
1256/427.2188mz/2.62min			108.21098327636719							57.31947326660156	183.91905212402344	178.47686767578125
1257/717.4376mz/10.90min	124.02742004394531	142.94642639160156	7.348072052001953	38.1195068359375	1518.0235595703125	258.2820129394531	452.7677001953125	251.6326904296875				12.622284889221191
1258/320.0192mz/2.06min	170.2826690673828	156.5164337158203		132.59130859375	143.72743225097656	132.7245635986328	173.8707275390625	141.5310821533203	130.7330780029297
1259/423.0402mz/4.08min	167.9346466064453	149.93885803222656		106.82586669921875	87.30048370361328	115.39022064208984	146.39071655273438	147.84263610839844	138.77784729003906
1260/1250.0949mz/11.71min		142.4001922607422		172.83673095703125	131.8612518310547	155.7849578857422	121.46412658691406	127.15666198730469	176.14578247070312
1261/543.1019mz/1.28min	7.520765781402588		144.0055389404297	8.4710111618042		10.777009010314941				141.9540252685547	160.21856689453125	181.71852111816406
1262/543.3892mz/7.28min	165.3693084716797	131.40855407714844	439.48675537109375	122.75301361083984	81.51569366455078	121.8650894165039	146.140625	116.29790496826172	137.4584503173828	359.9989929199219	407.5863952636719	497.69744873046875
1263/370.3317mz/12.24min			153.8633270263672							115.7960205078125	136.3582305908203	146.68252563476562
1264/475.3268mz/10.18min			143.59219360351562							139.0239715576172	128.50318908691406	159.6809539794922
1265/167.0814mz/2.18min	152.21337890625	135.72076416015625	293.8817443847656	140.53253173828125	108.65216827392578	141.7592010498047	139.05410766601562	121.87859344482422	139.8702392578125	259.9517822265625	266.72247314453125	325.0871276855469
1266/407.1942mz/5.36min	155.6590576171875	112.01032257080078	3.321207284927368	168.00332641601562	78.7734146118164	135.5906982421875	154.89419555664062	146.2960968017578	156.5963134765625		7.103257656097412
1267/286.2380mz/8.81min			152.7865447998047							122.2370376586914	128.82901000976562	185.0454864501953
1268/385.2159mz/6.72min	245.04660034179688	170.3011016845703		81.56037902832031	89.75019073486328	107.77574920654297	204.48426818847656	177.37515258789062	110.95637512207031
1269/439.3203mz/11.62min	165.9210968017578		140.6162567138672	24.374319076538086	28.50139617919922	19.511619567871094			8.222208023071289	178.5216064453125	176.47044372558594	198.87588500976562
1270/362.3057mz/11.67min	168.460693359375	97.83067321777344	402.30621337890625	87.65202331542969	130.8349151611328	137.1051483154297	72.18962097167969	52.78780746459961	144.0641326904297	339.5753479003906	342.8416748046875	382.0767517089844
1271/592.3610mz/9.69min	150.96893310546875	90.90336608886719		237.35928344726562	163.17010498046875	130.0360565185547	91.06512451171875	107.77580261230469	193.5322265625
1272/385.2925mz/10.80min	115.8151626586914	117.83678436279297	264.41644287109375	129.55599975585938	131.4379425048828	148.638916015625	137.749755859375	109.89872741699219	157.62974548339844	168.94540405273438	142.94949340820312	254.53744506835938
1273/508.1573mz/5.01min	200.46817016601562	200.30426025390625		77.73684692382812	43.300880432128906	71.0773696899414	219.38267517089844	211.31646728515625	79.96035766601562
1274/745.5343mz/11.73min		86.36805725097656		193.33938598632812		196.0646209716797	62.50896453857422	68.21822357177734	353.30352783203125
1275/201.1233mz/2.76min	149.12806701660156	122.26514434814453	324.7117614746094	134.8527069091797	126.70304107666016	104.60282897949219	131.69061279296875	133.6011962890625	144.5279083251953	310.54058837890625	368.2984313964844	414.1220397949219
1276/454.2931mz/8.92min	89.46641540527344	211.91854858398438	3.762178897857666	97.81306457519531	139.5992431640625	144.24888610839844	187.02841186523438	249.30218505859375	100.77729034423828
1277/1220.0482mz/11.46min		87.76496124267578		165.86050415039062	175.93292236328125	153.49839782714844	81.5574722290039	88.54634857177734	139.52297973632812
1278/783.5726mz/11.20min		15.929892539978027		221.95587158203125	122.760009765625	156.14581298828125		7.830062389373779	196.164306640625
1279/373.0491mz/6.29min	87.63352966308594	80.03033447265625		157.58901977539062	121.10904693603516	159.5962677001953	83.34220886230469	180.49191284179688	168.4342041015625
1280/252.1531mz/1.28min	161.55361938476562	120.83280181884766	644.2736206054688	73.71475982666016	130.8502960205078	120.47901153564453	147.8466033935547	103.94432067871094	106.5484848022461	717.9874267578125	674.5098266601562	699.059326171875
1281/649.5492mz/11.49min		19.91907501220703		170.49024963378906	153.52740478515625	139.28660583496094	42.447322845458984	37.554683685302734	156.686767578125
1282/501.3170mz/13.82min	11.526339530944824	157.61598205566406		128.1117706298828	191.07888793945312	217.16786193847656	139.03074645996094	137.92897033691406
1283/401.1507mz/5.29min	154.17617797851562	106.88286590576172	6.528534889221191	131.42056274414062	131.20294189453125	156.37782287597656	162.6927947998047	146.5564422607422	152.2499237060547	2.773045778274536
1284/163.9906mz/11.75min	470.62982177734375	228.36111450195312	37.88729476928711	32.79365539550781	190.80421447753906	24.661834716796875	313.63836669921875	250.19992065429688	61.250831604003906	82.8689193725586	86.89857482910156	474.11456298828125
1285/186.1316mz/3.39min	145.8911895751953	133.36451721191406	347.9610290527344	126.15289306640625	110.1610336303711	136.90963745117188	129.91307067871094	120.37260437011719	140.78895568847656	351.5303039550781	387.6861572265625	410.46282958984375
1286/383.3304mz/12.19min		138.43397521972656	1289.3758544921875	106.30655670166016	7.7038116455078125	86.92549896240234	101.65076446533203	73.72199249267578	294.51806640625	1521.2767333984375	649.417724609375	1478.890380859375
1287/398.1703mz/4.79min	125.80460357666016	136.51675415039062	273.4665222167969	121.81946563720703	123.86225891113281	101.35340118408203	140.22802734375	123.82789611816406	159.41342163085938	238.2953338623047	254.08111572265625	262.54974365234375
1288/211.1077mz/2.81min	138.6325225830078	136.49636840820312	297.47406005859375	137.8590087890625	126.4232177734375	108.61637115478516	132.3368377685547	124.47574615478516	154.20394897460938	302.1245422363281	359.3032531738281	384.2591857910156
1289/196.0945mz/3.79min	140.9517364501953	138.34490966796875		143.66197204589844	110.36223602294922	98.19137573242188	138.1075439453125	147.08685302734375	131.8302001953125
1290/915.6003mz/11.99min			754.2574462890625	19.32573699951172						1030.7689208984375	11.912894248962402	138.1258087158203
1291/262.1191mz/2.97min	129.80723571777344	128.15708923339844	350.9813537597656	136.1546630859375	137.89816284179688	114.582275390625	138.349609375	128.61302185058594	147.64218139648438	386.11761474609375	392.88433837890625	378.2665100097656
1292/817.4556mz/10.62min			130.78262329101562							109.02806091308594	145.09164428710938	174.9473876953125
1293/517.2196mz/6.10min	157.8865203857422	107.57186126708984		122.03094482421875	149.3794403076172	105.25199127197266	212.3466796875	126.2454833984375	220.79595947265625
1294/266.1071mz/4.19min	124.00175476074219	109.9475326538086		175.91017150878906	151.55697631835938	181.0519561767578	116.06547546386719	103.63612365722656	187.20077514648438
1295/231.0765mz/4.02min	131.3022003173828	124.82978057861328	237.9756317138672	123.69977569580078	102.46937561035156	143.8843994140625	152.47166442871094	86.37105560302734	124.36844635009766	244.3426971435547	262.521728515625	294.1105651855469
1296/297.0533mz/3.19min	141.69068908691406	125.31340789794922	311.734375	113.15625	118.23554992675781	140.1732635498047	134.24200439453125	127.6846923828125	122.55608367919922	250.68798828125	309.9122619628906	323.2098083496094
1297/515.2628mz/8.13min			139.2113494873047							134.49908447265625	128.1171417236328	153.43600463867188
1298/574.4520mz/10.93min	357.9288024902344		75.1579818725586				16.240446090698242			198.4098358154297	598.1279907226562	59.53718185424805
1299/785.4644mz/11.70min	139.6263427734375	133.90521240234375		158.9732666015625	517.6594848632812	645.3910522460938	96.53135681152344	93.00067138671875	127.86373138427734
1300/783.6105mz/12.10min		345.2235107421875		379.192138671875	36.638336181640625	136.7144317626953	181.16494750976562	36.153892517089844	24.382469177246094
1301/422.2666mz/8.58min	134.01803588867188	197.64402770996094		131.93951416015625	139.31968688964844	120.9397201538086	177.93214416503906	238.00839233398438	132.0503387451172
1302/383.9494mz/4.76min	140.49624633789062	132.64923095703125		164.12843322753906	130.8071746826172	115.34632873535156	118.1705322265625	152.84298706054688	171.04354858398438
1303/485.3057mz/9.40min	127.50184631347656	117.06478881835938		149.26800537109375	179.29739379882812	141.88082885742188	122.95100402832031	131.0478515625	145.8720703125
1304/336.2169mz/7.54min			165.16168212890625							123.47488403320312	135.39236450195312	136.8343505859375
1305/396.2128mz/4.63min	136.0972900390625	216.62257385253906		234.1433563232422	212.3916473388672	96.90580749511719	136.3880157470703	118.86813354492188	203.66722106933594	6.480823516845703	7.283092975616455	6.878617763519287
1306/582.3763mz/9.42min	82.76428985595703	138.1339569091797		133.7763214111328	106.54255676269531	103.89515686035156	151.8115692138672	191.01629638671875	151.08836364746094
1307/152.0566mz/1.03min	145.05203247070312	259.154296875	14.68729019165039	159.43299865722656	265.1695556640625	126.78750610351562	123.96125793457031	241.8643035888672	240.5286102294922	26.80771827697754	36.05219650268555	26.707738876342773
1308/512.4159mz/10.68min	133.0151824951172	127.9718017578125	275.7972412109375	138.79913330078125	144.54989624023438	100.92435455322266	121.120849609375	99.12254333496094	118.3736343383789	229.7196807861328	256.7212829589844	310.2007141113281
1309/425.3052mz/12.30min	138.9588623046875	121.45820617675781	353.76226806640625	122.01116180419922	160.4052734375	124.42855834960938	132.6113739013672	116.5517807006836	128.94911193847656	384.2169494628906	340.689208984375	404.556396484375
1310/545.4565mz/11.49min			485.6001892089844		140.0108642578125	75.02039337158203			19.645360946655273	313.3094482421875	130.8132781982422	135.549072265625
1311/495.2502mz/6.36min	138.15203857421875	97.36322784423828		154.04718017578125	132.68927001953125	177.43728637695312	113.52497100830078	124.55638122558594	175.50636291503906
1312/628.2376mz/11.70min		152.10885620117188		128.66603088378906	122.99472045898438	135.33392333984375	159.8350830078125	100.18435668945312	136.5421600341797
1313/558.2353mz/2.99min	7.884515285491943		118.52440643310547						5.675841808319092	152.01036071777344	159.4697265625	188.70664978027344
1314/760.5529mz/12.74min		61.957550048828125		286.29522705078125		81.2780990600586	17.081607818603516	188.66624450683594	220.6356964111328
1315/398.2020mz/1.13min	105.16474151611328	115.32102966308594		160.03932189941406	157.35845947265625	146.66554260253906	124.60819244384766	119.74098205566406	144.9313201904297
1316/611.2181mz/9.77min			116.0904541015625							132.88809204101562	136.49488830566406	143.29527282714844
1317/626.1349mz/4.10min	160.6414337158203	146.74710083007812		131.6914825439453	115.56331634521484	126.17462921142578	164.7021942138672	115.9868392944336	137.56964111328125
1318/397.1720mz/0.94min			101.73179626464844							104.6607437133789	164.94163513183594	164.33944702148438
1319/585.4833mz/10.78min		12.896361351013184		158.94683837890625	140.73397827148438	134.3080596923828	19.06281089782715	32.173946380615234	139.48788452148438
1320/582.3713mz/13.56min											134.2526397705078
1321/725.5668mz/11.43min	6.930323600769043	147.4474639892578		171.8667755126953	142.91664123535156	190.57240295410156	60.10614013671875	87.57462310791016	125.02377319335938
1322/572.4885mz/12.16min			138.4173126220703							109.49614715576172	129.01719665527344	241.39169311523438
1323/349.1798mz/4.73min	104.00141906738281	105.93145751953125		203.5043487548828	208.62258911132812	193.06031799316406	76.7948989868164	133.59825134277344	179.98199462890625			5.476898193359375
1324/1224.0415mz/11.35min		53.8067741394043		165.53463745117188	162.781005859375	171.26231384277344	45.1136589050293	57.28375244140625	132.8980255126953
1325/288.0726mz/4.17min	134.35487365722656	118.61361694335938		168.34507751464844	122.57180786132812	152.140380859375	131.27955627441406	119.36128997802734	172.97032165527344
1326/405.2038mz/10.89min	55.237274169921875	130.53369140625	128.94680786132812	152.6251678466797	151.96929931640625	143.20896911621094	134.52235412597656	127.19010925292969	138.49647521972656	141.6964874267578	77.91136932373047	114.69078063964844
1327/174.1125mz/3.57min	121.15042114257812	131.2969970703125		151.45388793945312	164.3739776611328	125.99076843261719	123.15937805175781	133.71026611328125	172.54281616210938
1328/323.1603mz/3.38min				126.65721130371094	87.38444519042969	137.97267150878906			163.6973876953125
1329/313.2738mz/9.13min	93.4323501586914	132.28126525878906	2055.843505859375	51.242496490478516		28.758474349975586	131.48483276367188	141.06365966796875	62.0691032409668	1816.3575439453125	1956.801025390625	2237.1298828125
1330/346.2224mz/7.98min	132.90611267089844	92.71920776367188	255.2666473388672	123.15982055664062	131.50929260253906	98.3379135131836	94.26001739501953	105.93386840820312	140.73916625976562	205.31410217285156	268.88470458984375	280.390869140625
1331/321.3155mz/13.36min	195.6156768798828	150.99806213378906	256.9817199707031	194.47361755371094	106.7628173828125	27.514799118041992	80.57469177246094	88.42926025390625	51.705196380615234	113.33446502685547	298.2320861816406	201.26025390625
1332/319.0096mz/1.44min	104.95185852050781	133.67127990722656		145.8134002685547	147.46908569335938	124.14554595947266	121.52794647216797	130.35984802246094	134.04522705078125
1333/110.0200mz/11.55min	46.612857818603516	85.59799194335938	316.5627746582031	113.85806274414062	124.59169006347656	158.05166625976562	99.18983459472656	142.92189025878906	139.2672882080078	321.0417175292969	279.1141662597656	25.210552215576172
1334/711.3068mz/7.90min			125.71080017089844							167.02622985839844	111.39009094238281	137.419677734375
1335/188.1281mz/4.43min	130.7300567626953	115.23282623291016		141.1085968017578	133.88819885253906	88.12512969970703	132.29278564453125	122.5232925415039	132.3223876953125
1336/136.0616mz/2.76min			180.57745361328125							116.97779846191406	48.800559997558594	145.92816162109375
1337/712.4882mz/12.18min			273.8827209472656							16.293060302734375	162.48907470703125	100.37438201904297
1338/694.4380mz/11.01min			127.95883178710938							103.78852844238281	134.394287109375	138.80572509765625
1339/174.9921mz/7.52min	109.94429016113281	125.8391342163086	141.36041259765625	110.42240905761719	135.32037353515625	134.7649383544922	128.93527221679688	126.74394989013672	117.5963363647461	133.20330810546875	161.67640686035156	142.9369354248047
1340/349.1748mz/6.13min	267.1488037109375	82.54170989990234	137.8865966796875	61.486568450927734	64.09001159667969	100.5993881225586	218.61671447753906	124.22335815429688	121.19110870361328	138.6447296142578	148.77381896972656	161.32321166992188
1341/459.2425mz/5.50min			116.37403869628906							106.23160552978516	145.1998748779297	165.73583984375
1342/265.1436mz/12.12min	159.0311279296875	41.24864959716797	144.7593536376953	46.227081298828125	140.86862182617188	35.17535400390625	137.1417694091797	42.245849609375	96.00022888183594	186.43507385253906	124.2136459350586	165.8985595703125
1343/447.1289mz/3.84min			125.46025848388672							124.65467071533203	135.73675537109375	166.3003692626953
1344/823.4821mz/11.95min			133.9958038330078							122.84222412109375	126.7291259765625	166.54847717285156
1345/520.1982mz/4.02min	130.42909240722656	115.54487609863281	403.25396728515625	118.01271057128906	90.36223602294922	130.19163513183594	126.095947265625	110.83309173583984	137.31178283691406	371.7758483886719	397.619140625	438.5654602050781
1346/373.0999mz/11.71min	207.09327697753906	121.40505981445312	182.1273651123047	109.1982192993164	135.00254821777344	100.23865509033203	125.55829620361328	116.36518096923828	93.72801971435547	168.22743225097656	168.05221557617188	164.19931030273438
1347/701.5661mz/11.51min		130.10244750976562		273.037841796875	137.38888549804688	114.57377624511719	128.35665893554688	123.6370620727539	163.8075408935547
1348/338.1459mz/3.03min	110.83570098876953	90.41708374023438		149.64060974121094	153.39312744140625	151.165283203125	114.43487548828125	90.97869873046875	145.26727294921875
1349/219.0798mz/0.80min	119.6982421875	121.51820373535156	443.0439758300781	134.09808349609375	116.30912780761719	139.2791290283203	97.90188598632812	120.40940856933594	125.29187774658203	441.4689636230469	510.6166687011719	560.6884155273438
1350/244.0907mz/4.63min	130.3755340576172	109.17100524902344	121.62525939941406	153.467529296875	128.88250732421875	141.83299255371094			176.653076171875	113.25099182128906	118.96107482910156	132.973388671875
1351/455.2942mz/9.47min	188.3600311279297	161.6602325439453		112.64623260498047	98.6453628540039	98.1387710571289	130.0373077392578	179.41488647460938	129.21437072753906
1352/752.4323mz/10.84min	458.82489013671875	283.0015869140625		82.29386901855469	32.60810089111328	87.31768035888672	210.8526153564453	171.59893798828125	78.4726333618164
1353/207.2105mz/8.84min			132.40451049804688							98.32804107666016	126.45511627197266	135.6433868408203
1354/340.2847mz/10.69min			132.8411865234375							94.91919708251953	125.86309051513672	163.28958129882812
1355/236.1283mz/5.28min	142.30865478515625	138.16677856445312	86.1396255493164	138.27870178222656	121.22073364257812	98.56426239013672	144.52749633789062	146.3700408935547	137.20022583007812	74.33197784423828	95.92045593261719	104.40528106689453
1356/592.1614mz/3.11min	124.3891830444336	134.10264587402344	272.84515380859375	108.4702377319336	101.18260955810547	94.67295837402344	132.66287231445312	125.45755004882812	118.29932403564453	230.36180114746094	256.5627746582031	232.6077880859375
1357/669.4711mz/12.04min		172.8079071044922		54.5606575012207		84.88990783691406	13.472112655639648	202.81944274902344	186.1899871826172
1358/1354.0096mz/13.19min											128.7420654296875
1359/147.0652mz/0.60min	160.86387634277344	132.5794677734375		133.3800506591797	93.96379089355469	124.83210754394531	140.51976013183594	117.67298889160156	123.95121002197266
1360/369.3840mz/9.75min	180.7737579345703	157.88015747070312	129.11318969726562	67.02283477783203	30.827444076538086	108.64153289794922	146.0717315673828	142.84425354003906	127.87615203857422	135.9634552001953	58.87460708618164	28.430139541625977
1361/385.1607mz/5.07min	125.67953491210938	110.21390533447266		141.1386260986328	105.93709564208984	139.73873901367188	125.11751556396484	138.145263671875	131.0240936279297
1362/493.3372mz/9.07min			134.599609375							106.82044219970703	122.06405639648438	145.22096252441406
1363/449.2663mz/10.14min			114.3245849609375							122.45767974853516	133.85165405273438	150.4058380126953
1364/619.4687mz/13.84min	59.33952331542969	57.522438049316406		195.9140167236328	204.13511657714844	183.04754638671875	53.839942932128906	87.14981842041016	169.1441650390625
1365/364.2849mz/12.46min			132.2480010986328							121.02098846435547	132.47552490234375	123.5350570678711
1366/297.1710mz/12.76min	145.64112854003906	109.99518585205078	355.59686279296875	91.31977081298828	105.3009262084961	201.28700256347656	99.77714538574219	61.09349060058594	187.34344482421875	197.80810546875	73.59874725341797	232.49452209472656
1367/227.1027mz/2.01min	135.56932067871094	148.8112335205078	22.38530158996582	139.3468475341797	158.95245361328125	65.10330200195312	120.05017852783203	147.12132263183594	172.10995483398438	29.432170867919922	24.609445571899414	29.412574768066406
1368/239.2368mz/10.17min			129.59884643554688							108.06449127197266	125.07193756103516	132.10275268554688
1369/590.4799mz/11.23min	3013.446533203125	89.61197662353516	24.44336700439453	236.22792053222656	71.0300521850586	127.18183135986328	190.24359130859375	1172.4532470703125	156.96505737304688	38.10454177856445	24.564353942871094
1370/917.4768mz/5.50min			111.69364166259766							92.32439422607422	142.35556030273438	181.5594482421875
1371/356.1606mz/4.65min	147.10565185546875	119.9645767211914	83.66158294677734	129.62017822265625	126.40056610107422	148.79092407226562	127.63670349121094	127.42973327636719	136.22254943847656	87.00312805175781	39.507972717285156	108.60517883300781
1372/315.0946mz/0.82min			115.52558898925781							124.41781616210938	141.8454132080078	129.1949920654297
1373/335.1637mz/4.22min	93.00091552734375	91.64291381835938		162.1813507080078	220.46116638183594	142.72344970703125	93.71624755859375	110.249755859375	154.68077087402344
1374/585.4112mz/11.24min	136.86746215820312	45.257598876953125		162.15940856933594	73.12488555908203	197.3494873046875	126.39002227783203	91.7345199584961
1375/417.3366mz/12.17min			134.80523681640625							117.88190460205078	109.81031036376953	163.27261352539062
1376/237.2214mz/11.38min	122.47274780273438	154.27938842773438	18.927120208740234	154.9918212890625	130.16876220703125	144.63388061523438	141.3038330078125	182.61212158203125	121.7376937866211	19.04084587097168	9.60496997833252	10.1122407913208
1377/779.2318mz/13.96min	151.87417602539062	117.43521881103516	104.19639587402344	124.65351104736328	135.1621856689453	114.1191177368164	144.8578338623047	130.7319793701172	120.79187774658203	126.45478057861328	132.2891082763672	125.64483642578125
1378/703.3882mz/9.31min			149.3508758544922							101.50890350341797	106.37580871582031	145.51649475097656
1379/584.3445mz/6.28min	147.01312255859375	103.9566879272461	128.02252197265625	115.03005981445312	93.62417602539062	123.58707427978516	118.8678207397461	84.25995635986328	128.27554321289062	129.49603271484375	155.6346435546875	159.73414611816406
1380/359.3158mz/12.57min	133.30006408691406	106.38849639892578	230.13616943359375	102.44278717041016	134.26516723632812	118.086181640625	115.16613006591797	90.60861206054688	110.31649780273438	351.07373046875	228.8408966064453	289.01727294921875
1381/452.2615mz/11.55min	35.3471794128418		160.9825897216797							126.517822265625	63.617279052734375	125.4251480102539
1382/202.0769mz/0.61min	88.43473815917969	121.97313690185547		135.2184295654297	82.92652893066406	134.16506958007812	166.0451202392578	119.80677032470703	128.70191955566406
1383/668.4709mz/12.09min		237.1820831298828		109.89781951904297		65.70811462402344		140.54727172851562
1384/416.1928mz/5.06min	142.20700073242188	146.56846618652344		134.49725341796875	72.22422790527344	37.440940856933594	141.65269470214844	88.44666290283203	115.44335174560547
1385/151.0965mz/8.09min		237.74563598632812	10.407756805419922			41.3123893737793	366.1997375488281	12.780155181884766	14.307721138000488	407.7550354003906	124.60746765136719	135.34120178222656
1386/550.4912mz/11.41min	513.2450561523438		17.670183181762695								124.59820556640625
1387/649.5137mz/12.68min									7.356122016906738		241.72293090820312
1388/453.1677mz/7.90min	217.15536499023438	246.53054809570312	172.9370880126953	47.83595657348633	83.56747436523438	38.93189239501953	84.72530364990234	72.36174011230469	100.49016571044922	148.54266357421875	170.25433349609375	222.05274963378906
1389/286.9675mz/3.51min			92.97280883789062							123.80418395996094	158.9117889404297	125.15496826171875
1390/497.3214mz/9.91min	128.0791015625	120.1048812866211		219.24880981445312	53.85515213012695	53.2818603515625	222.7429962158203	176.09832763671875	49.63664627075195
1391/473.2758mz/4.45min			129.79379272460938							184.30331420898438	118.38056182861328	105.861572265625
1392/396.0714mz/0.59min	128.1868438720703	133.0284881591797		126.12421417236328	100.8963394165039	88.31303405761719	153.65748596191406	114.54664611816406	121.9687271118164
1393/371.1014mz/13.96min	143.71771240234375	115.43390655517578	119.37041473388672	125.08174896240234	133.18898010253906	118.59495544433594	131.3443603515625	135.28297424316406	106.39385223388672	140.10601806640625	112.15937805175781	122.0783462524414
1394/311.0690mz/3.85min	116.19721984863281	100.06770324707031	273.1916809082031	111.8975601196289	63.97919845581055	105.11689758300781	131.61468505859375	90.05107879638672	130.45974731445312	239.40806579589844	264.34478759765625	286.89703369140625
1395/792.5817mz/11.64min		77.55105590820312		171.52957153320312	123.67604064941406	76.29483795166016	130.88421630859375	129.38955688476562	121.46500396728516		41.887359619140625
1396/939.4586mz/5.50min			101.81197357177734							85.88453674316406	143.12672424316406	188.73130798339844
1397/136.0616mz/0.93min	195.430419921875	95.64701080322266	1349.3802490234375	99.17041015625	133.83421325683594	99.17876434326172	90.22376251220703	75.92545318603516	110.95903015136719	1415.5921630859375	1560.1304931640625	1647.544921875
1398/363.0492mz/3.11min	137.0702667236328	122.40592956542969	246.88404846191406	100.95950317382812	108.18561553955078	122.07189178466797	110.2566146850586	110.62933349609375	25.055299758911133	184.21031188964844	230.49447631835938	163.615234375
1399/170.0792mz/3.65min	115.04397583007812	124.61248779296875	275.20556640625	117.28112030029297	118.59463500976562	97.78886413574219	119.2503890991211	97.80604553222656	127.9285888671875	265.80194091796875	234.30726623535156	316.0039978027344
1400/499.3014mz/13.81min	11.284646034240723	118.58414459228516		125.16747283935547	158.43121337890625	180.533447265625	110.47367858886719	144.07403564453125	34.289695739746094
1401/265.1291mz/1.41min			248.76524353027344	11.875383377075195				3.798478364944458	2.8035223484039307	121.84766387939453	201.07342529296875	167.2002410888672
1402/344.0462mz/4.29min	121.3423080444336	117.17236328125	212.6775360107422	103.76777648925781	93.5258560180664	107.48705291748047	130.86471557617188	122.23929595947266	105.29085540771484	191.01344299316406	179.35159301757812	192.58238220214844
1403/119.0853mz/7.90min	311.0330810546875	316.7382507324219	156.7889404296875	42.321250915527344	65.03773498535156	44.48466491699219	95.10059356689453	56.185829162597656	91.3565673828125	183.0131378173828	148.30001831054688	292.1843566894531
1404/1258.0606mz/11.69min		85.54928588867188		121.69764709472656	124.17388916015625	118.2958755493164	123.31847381591797	184.998779296875	66.38861083984375
1405/234.1329mz/3.05min	131.03919982910156	149.29324340820312	44.697208404541016	128.7661590576172	127.11145782470703	116.01886749267578	134.81138610839844	132.06422424316406	108.54557800292969	42.59975814819336	39.59659957885742	47.098793029785156
1406/496.4213mz/11.66min	259.6554260253906	96.58531188964844	394.3755187988281	120.61100769042969	118.16302490234375	98.00895690917969	106.47752380371094	62.046142578125	121.89043426513672	358.1286926269531	195.2965087890625	449.0887451171875
1407/452.3948mz/11.90min	123.3235855102539	99.5175552368164	282.5443115234375	118.98538970947266	118.43379974365234	115.81636047363281	113.04024505615234	83.85061645507812	150.02841186523438	221.8466796875	178.6392059326172	267.22161865234375
1408/299.2581mz/10.67min			124.81463623046875							105.58391571044922	117.48658752441406	132.91567993164062
1409/551.2481mz/5.60min	140.47769165039062	126.49620819091797	47.44536209106445	194.44595336914062	176.27182006835938	161.7403106689453	115.02040100097656	115.64820861816406	209.90684509277344	49.35538864135742	66.99951171875	76.46688079833984
1410/847.4666mz/10.10min			121.52984619140625							82.6271743774414	120.520263671875	122.44383239746094
1411/507.2600mz/4.91min			43.599063873291016							129.30209350585938	118.32442474365234	123.46711730957031
1412/370.3315mz/11.10min	136.7554931640625	138.56761169433594	99.26614379882812	121.75582122802734	107.8814697265625	121.83402252197266	111.7132568359375	104.06562805175781	132.4186248779297	119.70848846435547	136.08177185058594	105.7213134765625
1413/336.3110mz/10.82min	100.43905639648438	105.03348541259766	125.52377319335938	115.16029357910156	99.36219024658203	129.68211364746094	96.23728942871094	71.79034423828125	127.97039031982422	150.56915283203125	133.1946563720703	166.88809204101562
1414/481.2005mz/5.11min	110.38206481933594	104.53369903564453		152.61700439453125	120.99559783935547	179.64114379882812	109.31268310546875	119.53199005126953	174.13487243652344
1415/300.2900mz/11.28min			122.94361114501953							111.70319366455078	117.01034545898438	142.1108856201172
1416/464.1717mz/3.19min	125.5762939453125	106.33544158935547	261.7413330078125	102.0786361694336	90.0523452758789	110.92891693115234	122.21591186523438	103.76929473876953	117.5748519897461	241.66033935546875	260.9317932128906	290.5735168457031
1417/501.2713mz/5.32min			105.36308288574219							19.989517211914062	134.34027099609375	159.63076782226562
1418/327.1340mz/3.22min	120.33067321777344	118.27671813964844	280.5250244140625	119.24406433105469	91.09678649902344	116.16851043701172	114.3159408569336	110.5032730102539	130.85247802734375	238.85557556152344	304.1351318359375	312.328125
1419/619.2617mz/11.58min		131.15541076660156		117.53805541992188	81.59866333007812	123.469482421875	128.4536590576172	119.73375701904297	106.494873046875
1420/220.1159mz/3.69min	122.4900131225586	100.7033920288086	272.144775390625	98.21173095703125	91.26221466064453	114.8125991821289	120.51460266113281	107.95916748046875	118.93576049804688	306.936279296875	269.6702880859375	353.53173828125
1421/410.3057mz/11.78min	103.55160522460938	80.88027954101562	360.1839599609375	75.8629379272461	83.20370483398438	138.59933471679688	85.14096069335938	59.218841552734375	135.53768920898438	280.9297790527344	250.57579040527344	348.9361267089844
1422/675.4882mz/12.17min		131.7484588623047	5.752430438995361	119.39173126220703		269.870849609375	24.823001861572266	55.72220230102539	344.0636901855469		136.44252014160156	5.345407009124756
1423/405.2959mz/6.32min	78.41182708740234	109.4124755859375		129.65567016601562	114.2220230102539	137.28843688964844	109.64851379394531	124.30632781982422	144.14649963378906
1424/297.2404mz/10.85min	71.39983367919922	93.63470458984375	160.5591278076172	115.4725112915039	141.64059448242188	122.5394287109375	111.25015258789062	102.98275756835938	123.1797866821289	143.55804443359375	81.22181701660156	167.55551147460938
1425/588.3676mz/11.78min				18.944381713867188					219.03326416015625
1426/329.2688mz/10.79min		98.38288116455078		132.67276000976562	134.64013671875	118.96206665039062	81.21625518798828	114.7842025756836	123.57488250732422
1427/511.2161mz/4.43min	117.6468276977539	118.7685546875		122.72200775146484	126.38619232177734	109.9980697631836	132.26422119140625	129.72059631347656	138.52816772460938	36.6070556640625	40.450401306152344	39.62726974487305
1428/230.0789mz/4.26min	192.08135986328125	217.86776733398438		46.42716979980469	12.878361701965332	47.353187561035156	189.9331512451172	192.11753845214844	40.89018249511719
1429/241.0618mz/0.62min	97.56100463867188	108.29313659667969	97.85441589355469	122.63594055175781	114.46602630615234	124.34027862548828	102.88668060302734	123.40633392333984	132.65956115722656	92.26396179199219	124.17622375488281	130.13720703125
1430/243.1340mz/3.72min	110.10537719726562	126.87232971191406	57.3635139465332	171.77999877929688	163.57984924316406	130.6254119873047	104.74209594726562	130.3125457763672	152.710205078125	81.01936340332031	85.9126205444336	80.95805358886719
1431/679.5083mz/11.22min	625.6343994140625	148.11099243164062	337.6045837402344	54.85289764404297	115.35057067871094	28.455886840820312	770.873779296875	48.89683532714844	17.889188766479492	69.34668731689453	309.90997314453125	121.54105377197266
1432/371.1014mz/13.57min	152.31834411621094	20.595823287963867	128.7935028076172	107.81449127197266	140.28321838378906	171.05960083007812	208.8216094970703	61.22802734375	107.06260681152344	149.05445861816406	32.881263732910156	16.162981033325195
1433/454.1511mz/2.21min	118.32779693603516	88.44316101074219	322.9745788574219	119.77839660644531	93.84171295166016	79.7509536743164	103.16142272949219	72.05158996582031	118.20124053955078	345.2974853515625	364.6963195800781	400.5464782714844
1434/467.2551mz/8.47min	112.63692474365234	107.52786254882812		160.6292724609375	112.06710815429688	146.54812622070312	123.8431625366211	111.4697036743164	169.90542602539062
1435/538.2086mz/3.85min	113.54774475097656	114.22203826904297	412.65362548828125	111.54698944091797	80.36200714111328	114.90792083740234	121.37935638427734	111.32598876953125	133.07749938964844	350.90869140625	381.0788269042969	418.98065185546875
1436/159.0651mz/3.75min	144.48876953125	133.22227478027344		189.78976440429688	102.51326751708984	148.21817016601562	74.26163482666016	64.12347412109375	82.87727355957031
1437/943.4010mz/4.91min			113.12875366210938							134.66200256347656	94.59920501708984	122.43202209472656
1438/629.5366mz/11.26min		17.123497009277344		181.16195678710938	117.71110534667969	137.26564025878906	67.98860168457031	87.25419616699219	132.4452362060547
1439/745.5732mz/11.29min	64.27845764160156	251.73660278320312			17.74718475341797	18.866493225097656	256.2384033203125	170.87252807617188
1440/725.4790mz/11.71min		216.9622344970703		117.44489288330078	19.67028045654297	390.7970275878906	31.294326782226562	138.27549743652344	97.0645980834961		275.4695129394531	5.040167808532715
1441/580.3107mz/4.32min			96.85382843017578							138.12973022460938	117.36235046386719	117.17041778564453
1442/163.0753mz/3.54min	119.3981704711914	117.24275207519531				10.57654094696045	117.26866912841797	125.26507568359375	15.02310848236084
1443/594.3767mz/9.21min	79.712646484375	106.66366577148438		136.4564208984375	107.70599365234375	175.24403381347656	106.51901245117188	126.77413177490234	142.0361785888672
1444/692.5184mz/11.24min	491.43353271484375	268.8299865722656	37.957828521728516	158.889404296875	504.2262268066406	1433.1707763671875	848.2611694335938	24.071781158447266	36.60331726074219	15.840883255004883	75.25283813476562	31.183027267456055
1445/686.4774mz/12.28min		634.576416015625		105.79949188232422		117.31614685058594	58.609859466552734	246.4202423095703	116.77890014648438
1446/248.1474mz/4.69min	113.88569641113281	96.21328735351562	301.7576599121094	102.0848617553711	77.2495346069336	137.84152221679688	107.00411987304688	101.24474334716797	120.0708999633789	284.65789794921875	300.634521484375	312.939453125
1447/660.4594mz/11.43min		116.92278289794922		184.51907348632812		350.3955078125	52.19939041137695	102.94586181640625	200.081787109375		15.833637237548828
1448/429.3187mz/10.76min	145.39698791503906	113.14572143554688	174.69972229003906	87.61309051513672	109.36564636230469	109.88162994384766	126.57743072509766	112.96453094482422	91.931396484375	168.32708740234375	120.62996673583984	556.2684936523438
1449/641.5096mz/11.36min								30.145540237426758			203.5164031982422
1450/489.2691mz/3.85min			105.5870590209961							141.25570678710938	114.77870178222656	118.77754211425781
1451/310.1148mz/2.76min			124.64911651611328							109.86009216308594	113.26163482666016	119.90899658203125
1452/576.3663mz/10.23min	166.47422790527344	162.9392547607422		97.98400115966797	59.89544677734375	127.66918182373047	128.02992248535156	105.45530700683594	74.43797302246094
1453/204.1242mz/3.72min	195.84686279296875	193.22500610351562		64.01752471923828	41.395545959472656	61.87834167480469	164.86593627929688	176.67373657226562	68.2262191772461
1454/576.4113mz/9.36min	133.94325256347656	109.08805847167969	429.9194641113281	107.35277557373047	88.5649185180664	105.02728271484375	112.3430404663086	107.5594253540039	120.68414306640625	352.390869140625	507.9730224609375	472.9453430175781
1455/438.5037mz/11.51min		78.83025360107422	389.7544860839844	41.92195129394531	14.953797340393066	66.97827911376953	83.05854034423828		149.80384826660156	750.39306640625	513.7477416992188	687.7433471679688
1456/419.3137mz/11.54min			125.83810424804688							106.86788940429688	81.23847961425781	147.5117950439453
1457/132.1017mz/3.79min	113.5722427368164	124.44454956054688		122.14989471435547	118.73090362548828	85.39083099365234	112.64421081542969	105.85782623291016	133.97557067871094
1458/220.0606mz/1.83min			113.52096557617188							66.85874938964844	119.72821807861328	118.5633316040039
1459/568.4943mz/11.51min				72.17279815673828				141.15904235839844	115.97169494628906
1460/739.5824mz/11.62min		109.2582015991211		167.94760131835938	115.94788360595703	159.44027709960938	123.76988983154297	77.24351501464844	113.77043914794922
1461/183.1492mz/4.01min	117.4087905883789	104.83787536621094	260.2584228515625	96.85749053955078	80.91754913330078	116.10617065429688	115.3238754272461	98.41557312011719	102.039306640625	214.8096160888672	216.193603515625	268.8887939453125
1462/199.0577mz/1.19min	80.21774291992188	120.27429962158203		103.97049713134766	111.02147674560547	73.90038299560547	128.63645935058594	141.28749084472656	122.81564331054688
1463/276.0325mz/5.16min	126.21937561035156	112.64749145507812		118.20511627197266	127.48542022705078	112.96853637695312	110.55236053466797	109.64128875732422	132.02267456054688
1464/398.3630mz/13.07min			128.41659545898438							102.31324005126953	80.10568237304688	141.8657684326172
1465/317.9925mz/5.17min				117.29106903076172	54.57988739013672	113.21609497070312			121.2979507446289
1466/591.5095mz/12.89min		8.146949768066406		183.0419921875		343.10394287109375	9.434515953063965	46.93686294555664	418.09735107421875
1467/396.2751mz/9.50min	15.907037734985352	144.409912109375		74.95172882080078	174.51805114746094	85.5267105102539	155.83802795410156	200.95761108398438	41.33248519897461
1468/452.2773mz/8.38min	82.9882583618164	113.01700592041016		55.61629867553711	158.90185546875	126.3277816772461	190.7191162109375	116.49159240722656	59.60049057006836
1469/316.1294mz/4.15min	128.83804321289062	133.04782104492188	23.980148315429688	105.44441986083984	121.28440856933594	108.15293884277344	125.35279846191406	143.50823974609375	120.88203430175781	38.05419158935547	34.53881072998047	49.36136245727539
1470/643.4815mz/11.15min	526.555908203125	15.706961631774902		56.987430572509766	114.45143127441406	194.17929077148438	145.71493530273438	139.95388793945312	12.456168174743652	117.92692565917969	10.061346054077148	14.408187866210938
1471/530.1391mz/5.01min	165.5220947265625	151.9985809326172		59.5643196105957	46.30791091918945	61.99894332885742	156.94662475585938	162.9375762939453	76.8460922241211
1472/261.0903mz/2.11min	116.92212677001953	110.8755111694336	986.72509765625	100.4619140625	35.309932708740234	92.87372589111328	86.7269287109375	116.84761047363281	104.73863983154297	1026.33349609375	1090.269775390625	1007.7591552734375
1473/155.0813mz/3.12min	132.9412078857422	122.46080780029297	206.4553680419922	85.88812255859375	78.75940704345703	93.97755432128906	104.12696075439453	69.57512664794922	104.84161376953125	181.1263885498047	207.70571899414062	180.8653106689453
1474/424.2674mz/11.55min	48.93772506713867		193.2417449951172						9.374938011169434	173.21107482910156	72.08346557617188	155.0625457763672
1475/527.4059mz/8.79min	128.2788543701172	77.72638702392578		140.9693603515625	98.24842071533203	175.9871063232422	15.743962287902832	60.743648529052734	160.68101501464844
1476/556.1616mz/3.17min	114.32898712158203	74.02181243896484	308.57659912109375	105.39473724365234	41.28628158569336	94.81267547607422	124.15512084960938	108.3094253540039	111.99879455566406	284.4474792480469	232.6402130126953	309.0634765625
1477/695.4296mz/12.14min		123.30352783203125		85.21520233154297		444.8289794921875	85.24685668945312	112.96856689453125	131.62777709960938		8.37761402130127
1478/328.2233mz/3.47min			106.4705810546875							57.186668395996094	119.46107482910156	120.81124114990234
1479/774.4065mz/10.82min	159.64041137695312	210.43148803710938		70.67365264892578	122.59982299804688	103.02659606933594	91.06831359863281	138.37094116210938	21.71637725830078
1480/655.5606mz/11.45min		72.33614349365234		202.46731567382812	159.12452697753906	143.64901733398438	70.43974304199219	59.398311614990234	112.75201416015625
1481/270.1446mz/4.56min			141.27304077148438						3.623683452606201	65.63465118408203	112.68058013916016	140.97535705566406
1482/510.3633mz/9.93min			114.01390838623047							73.989990234375	111.33538818359375	127.02860260009766
1483/423.2029mz/7.76min	170.47084045410156	148.72889709472656	16.156265258789062	139.0145263671875	99.29317474365234	114.57608032226562	147.75306701660156	110.6266098022461	134.42031860351562	21.126070022583008	32.45027160644531	33.878658294677734
1484/413.1649mz/4.16min	101.3033218383789	84.79972076416016	172.70936584472656	121.30331420898438	85.24437713623047	116.69348907470703	93.83448028564453	72.69837188720703	108.43389892578125	156.2271728515625	163.5150604248047	231.65354919433594
1485/648.3394mz/5.92min	113.7625503540039	101.77464294433594	172.48605346679688	111.12326049804688	95.19497680664062	102.53727722167969	108.55490112304688	75.44499969482422	117.09593963623047	190.06785583496094	190.7626495361328	214.39378356933594
1486/306.2429mz/8.54min	93.27227020263672	82.12982177734375	255.24313354492188	88.31111907958984	104.80876159667969	119.81391143798828	65.0695571899414	65.41709899902344	135.24514770507812	207.4151611328125	174.3671417236328	224.67408752441406
1487/141.1021mz/2.92min	103.8205337524414	108.21231079101562	226.84652709960938	106.82411193847656	86.14058685302734	109.3033218383789	115.22703552246094	106.90099334716797	128.50486755371094	223.60496520996094	237.24505615234375	265.61175537109375
1488/210.2216mz/10.49min	114.84724426269531	121.2176284790039	118.74372863769531	108.87382507324219	100.95516967773438	58.901065826416016	120.24363708496094	106.83775329589844	112.26150512695312	112.13390350341797	111.62769317626953	127.26017761230469
1489/301.2162mz/8.82min			103.62434387207031							127.22531127929688	94.2592544555664	120.20796203613281
1490/236.1218mz/0.60min	106.29240417480469	82.18177032470703	639.3877563476562	91.390380859375	76.04438018798828	80.7804183959961	117.00927734375	85.40442657470703	117.28465270996094	709.7369995117188	697.5597534179688	724.6193237304688
1491/299.2580mz/10.54min			107.26895904541016							113.8639907836914	109.23571014404297	132.81431579589844
1492/481.2708mz/8.94min	135.42884826660156	65.54252624511719		94.28314971923828	42.68083190917969	73.0277099609375	128.67616271972656	169.39877319335938	165.64654541015625
1493/277.1192mz/3.45min	124.16045379638672	119.43281555175781	62.62825012207031	110.1759262084961	113.85990905761719	90.39444732666016	123.38716888427734	112.59275817871094	143.74598693847656	76.98411560058594	71.81793975830078	103.0244369506836
1494/665.4926mz/11.37min	1649.7152099609375	30.651290893554688	647.2870483398438	40.022918701171875	81.8220443725586	72.64794921875	140.15663146972656	28.35600471496582	29.551977157592773	1582.650390625	601.5111694335938	652.3973388671875
1495/405.0577mz/5.04min	90.01319122314453	119.5083236694336		111.12047576904297	71.2021484375	99.61353302001953	110.1090087890625	112.97262573242188	119.04212951660156
1496/163.1117mz/10.11min	104.07817840576172	111.58792114257812	109.29845428466797	106.28467559814453	107.90892791748047	111.59742736816406	122.48896026611328	130.50875854492188	117.04347229003906	99.587646484375	112.85755157470703	91.43900299072266
1497/724.5605mz/11.51min		199.5581512451172		128.4558563232422	51.621700286865234	110.26392364501953	99.19361877441406	106.3388900756836	114.08755493164062
1498/610.2114mz/9.77min			115.60252380371094							93.1295166015625	108.65819549560547	111.48389434814453
1499/435.1551mz/9.98min			117.77718353271484							102.25898742675781	83.5177230834961	123.75773620605469
1500/525.2953mz/7.49min	132.52969360351562	100.84038543701172		29.0523681640625	61.40366744995117	29.63140296936035	118.92457580566406	124.33903503417969	120.9697036743164
1501/241.1798mz/5.36min		5.610923767089844		123.90467834472656	103.14852142333984	116.29481506347656	5.4386162757873535		132.71664428710938
1502/419.2585mz/11.90min	128.43499755859375	124.76087188720703		91.4540786743164	108.40264129638672	80.90228271484375	164.26611328125	110.81913757324219	67.3614730834961
1503/499.2812mz/7.70min	156.59217834472656	100.99007415771484		96.89344787597656	77.51212310791016	103.58561706542969	138.89480590820312	120.2208023071289	115.5937271118164
1504/468.3084mz/8.07min			108.99042510986328							103.10553741455078	110.11592102050781	129.31202697753906
1505/438.2619mz/7.61min	96.56795501708984	103.55052947998047		130.26377868652344	115.08787536621094	98.40638732910156	101.56902313232422	133.16378784179688	126.73538208007812
1506/699.4900mz/13.25min		55.778263092041016		132.75332641601562		161.7144012451172	19.862140655517578	109.2497329711914	56.39741134643555		1704.32080078125
1507/592.3618mz/11.77min		28.391523361206055		109.2481460571289		213.32447814941406		38.91583251953125	264.25128173828125
1508/649.4759mz/10.30min		115.75492858886719		175.77337646484375		40.10183334350586	11.661676406860352	227.3187713623047	102.48695373535156
1509/282.2218mz/11.68min	108.31031036376953	81.3879623413086	232.67178344726562	74.77674102783203	90.7952651977539	106.78948974609375	109.9011459350586	67.58927154541016	127.64878845214844	212.01785278320312	176.8891143798828	207.6402130126953
1510/213.0732mz/2.53min	257.42138671875	107.38152313232422		87.30723571777344	96.9618148803711	86.80474853515625	111.84849548339844	110.78290557861328	169.89404296875
1511/673.4991mz/10.52min		8.477411270141602		81.71902465820312	223.7671661376953	136.31289672851562	4.978842258453369		179.39500427246094
1512/135.0803mz/12.76min	106.39654541015625	111.53137969970703	274.6067810058594	18.29474639892578	92.17522430419922	141.99786376953125	72.9141616821289	52.229881286621094	135.159912109375	142.05194091796875	67.70374298095703	206.0622100830078
1513/445.2449mz/4.95min	109.82417297363281	107.87418365478516	5096.81396484375	102.1530990600586	80.89067077636719	95.360595703125	116.17488861083984	61.48080825805664	89.01057434082031	5748.89208984375	5637.05615234375	5679.31298828125
1514/365.0623mz/6.06min	95.25762939453125	66.68856048583984		161.7244415283203	122.41283416748047	153.0019073486328	79.60320281982422	57.13300323486328	155.00758361816406
1515/633.4452mz/13.75min	9.056367874145508	63.2314453125		208.98638916015625	183.92030334472656	177.98910522460938	32.347084045410156	68.9969482421875	148.64517211914062
1516/615.4454mz/11.35min	2090.966064453125		55.844749450683594							138.50814819335938	63.163795471191406	108.58533477783203
1517/691.5088mz/10.73min	404.2608947753906	20.75026512145996	164.65016174316406	11.587321281433105			148.235595703125	16.544448852539062	68.54383087158203	11.930908203125	435.718505859375	224.9053497314453
1518/221.0921mz/1.69min	109.17813873291016	97.35221862792969	220.19984436035156	107.55083465576172	102.86565399169922	91.96143341064453	90.41030883789062	59.17144775390625	111.30465698242188	207.79725646972656	229.9560546875	265.7431640625
1519/645.4444mz/13.46min		14.176346778869629		130.67735290527344	111.02726745605469	108.25054168701172	7.651752948760986	16.007722854614258	119.27693176269531
1520/372.2537mz/10.61min	123.59248352050781	114.53742980957031	98.0152587890625	91.80696868896484	101.00452423095703	110.6664810180664	107.8879623413086	95.28772735595703	93.6066665649414	110.47505950927734	122.15486145019531	108.17942810058594
1521/613.1348mz/3.11min	107.6380844116211	94.92041015625	245.16456604003906	107.8679428100586	78.09628295898438	93.36643981933594	106.56364440917969	105.89839172363281	112.37071228027344	193.40745544433594	216.55935668945312	223.09165954589844
1522/592.1502mz/4.07min	142.5734405517578	117.0194320678711		106.87112426757812	83.89501190185547	100.01531982421875	142.7664337158203	108.53411102294922	88.88816833496094
1523/663.3367mz/10.87min											5.376189231872559	209.88314819335938
1524/725.4798mz/10.96min		236.15126037597656		40.2160530090332		107.61473846435547	19.72966766357422	39.81953048706055	109.37561798095703		280.1514587402344
1525/231.9666mz/1.45min	22.03718376159668	108.693359375		119.88264465332031	111.02493286132812	93.72174072265625	106.42794799804688	51.02718734741211	115.92156219482422
1526/594.3768mz/9.01min	46.492897033691406	29.909564971923828		153.8634490966797	90.43914794921875	126.0494155883789	68.33020782470703	155.47061157226562	124.44319915771484
1527/489.2171mz/3.65min	83.75814819335938	92.92168426513672		121.55174255371094	122.4478530883789	113.20267486572266	101.60233306884766	93.802001953125	120.9693374633789
1528/1254.0528mz/11.33min				120.4326400756836	112.92904663085938	101.634521484375			95.77345275878906
1529/334.2741mz/11.13min	95.59539031982422	87.21236419677734	234.8967742919922	73.54948425292969	76.46699523925781	127.75297546386719	61.81221008300781	57.28631591796875	117.87026977539062	198.06988525390625	152.9778594970703	205.328125
1530/703.5121mz/11.75min			106.46937561035156	229.44557189941406				181.83026123046875	285.5102844238281	6.227937698364258	89.02658081054688	10.23745059967041
1531/628.5881mz/11.33min				112.31651306152344	100.35308837890625	87.74418640136719			118.33092498779297
1532/241.0617mz/0.79min	98.33564758300781	87.58614349365234	164.42037963867188	112.73808288574219	97.78252410888672	109.66390991210938	84.2857894897461	100.87759399414062	102.47824096679688	144.23707580566406	180.70010375976562	165.72567749023438
1533/359.1314mz/2.55min	99.3861312866211	91.52062225341797		86.87596130371094	126.00537872314453	58.83333969116211	116.89632415771484	134.96217346191406	112.74055480957031
1534/497.2652mz/6.33min	96.72737884521484	79.35356140136719		132.37503051757812	102.57301330566406	138.38003540039062	97.46897888183594	109.12721252441406	128.21754455566406
1535/420.3326mz/8.08min		78.25952911376953					140.99526977539062			133.37652587890625		38.70342254638672
1536/390.2854mz/10.62min	172.15525817871094	118.94574737548828	125.5848159790039	81.34864044189453	92.4429931640625	112.25077819824219	69.21061706542969	102.58628845214844	108.9758071899414	102.65746307373047	142.22308349609375	88.12822723388672
1537/321.1017mz/3.22min	74.55675506591797	137.04043579101562		111.92537689208984	103.88362884521484	107.66162872314453	131.3067626953125	48.12737274169922	92.30387878417969
1538/402.3580mz/9.15min	69.57295227050781	118.42500305175781	258.70562744140625	120.56692504882812	81.95410919189453	72.54452514648438	74.06768798828125	84.34916687011719	126.4625015258789	125.2507553100586	92.90725708007812	146.3032989501953
1539/652.2445mz/9.77min			99.64366912841797							104.47917938232422	108.34793853759766	106.7314224243164
1540/255.2318mz/11.38min	93.96369171142578	126.943115234375	31.710987091064453	117.58775329589844	114.25557708740234	111.54450988769531	123.0556411743164	159.91360473632812	99.61785888671875	32.51652526855469	18.1591854095459	33.746856689453125
1541/687.3981mz/11.38min			105.52664184570312								44.104122161865234	339.25054931640625
1542/603.4960mz/13.48min		151.71958923339844		121.53282165527344		252.84742736816406	39.87698745727539	54.124717712402344	89.5143051147461
1543/343.2955mz/6.84min	111.6225357055664	104.86993408203125	98.8465805053711	89.67813873291016	108.90824890136719	94.0361328125	105.96924591064453	97.85818481445312	95.72378540039062	124.60529327392578	174.78929138183594	371.6229553222656
1544/604.4609mz/11.22min	10.807992935180664		424.086669921875				99.40127563476562			734.9025268554688	42.070884704589844	111.3785400390625
1545/531.3645mz/11.52min	23.918720245361328	174.772705078125		107.7088623046875	106.09443664550781	97.264404296875	118.18057250976562	104.46751403808594	95.93304443359375
1546/728.3599mz/6.92min			123.46923065185547							87.0617904663086	78.89488220214844	175.43020629882812
1547/537.3336mz/11.28min	105.2624282836914	206.29783630371094		102.77741241455078	104.68638610839844	78.51612091064453	156.9380645751953	233.5518035888672	88.02621459960938
1548/494.8119mz/12.86min	184.10870361328125	66.34632110595703	106.96485900878906	102.86666107177734	102.76339721679688	134.9482879638672	107.01615905761719	99.46820068359375	74.9738998413086	163.10890197753906	536.2156372070312	71.96833801269531
1549/605.1915mz/3.12min	106.97154235839844	101.5713882446289	149.98187255859375	87.37789154052734	85.6100082397461	96.82600402832031	103.21080017089844	106.42520141601562	102.8336410522461	146.77804565429688	135.4473876953125	137.28392028808594
1550/284.1030mz/6.54min	108.60652923583984	71.5572738647461	249.71876525878906	104.02982330322266	84.44963073730469	82.17113494873047	100.55928802490234	91.71650695800781	105.42314910888672	235.53355407714844	240.54949951171875	286.7024841308594
1551/120.0806mz/4.10min	89.28126525878906	99.66047668457031	244.94297790527344	93.05142211914062	78.25936889648438	102.84856414794922	113.41998291015625	105.54033660888672	93.93836212158203	240.2780303955078	272.9668884277344	316.53350830078125
1552/112.0179mz/11.56min	381.5838317871094	100.03221893310547	104.05430603027344	117.59213256835938	114.30668640136719	103.25279998779297	185.7822265625		103.316162109375	94.38214111328125	1350.8740234375	52.60591125488281
1553/519.1394mz/11.71min	146.44357299804688	102.77787017822266	131.64813232421875	84.7062759399414	105.02659606933594	88.81021118164062	91.14745330810547	71.32623291015625	71.73353576660156	110.38409423828125	119.68476867675781	131.60275268554688
1554/290.1534mz/1.27min	77.10821533203125	102.8763427734375	203.1495361328125	102.20231628417969	92.79496765136719	106.37232971191406	76.34695434570312	101.8929214477539	104.85677337646484	195.8147735595703	206.36654663085938	199.2996826171875
1555/436.2824mz/11.66min	185.8043670654297	73.06592559814453	736.2310791015625	49.66135787963867	92.56775665283203	115.16055297851562	69.52759552001953	18.21748161315918	87.16200256347656	653.1124267578125	342.18267822265625	615.3087158203125
1556/124.1119mz/3.19min	100.26405334472656	97.85053253173828	192.9479522705078	94.94633483886719	87.33631134033203	105.3519287109375	102.36518859863281	110.51312255859375	90.76602172851562	169.99937438964844	219.95567321777344	216.18312072753906
1557/146.0600mz/3.91min	164.697021484375	150.31820678710938	23.92694854736328	142.14419555664062	93.46115112304688	89.68366241455078	103.61116027832031	130.91665649414062	119.58726501464844	11.524697303771973		24.020811080932617
1558/307.0899mz/5.53min	97.37335968017578	103.11109161376953	14.223217010498047	123.59254455566406	106.55391693115234	128.6900177001953	103.85903930664062	167.17079162597656	144.3317108154297	19.808673858642578	9.36832332611084	20.717464447021484
1559/399.1530mz/4.39min	87.9510269165039	97.04608154296875		145.2606964111328	103.44949340820312	140.34446716308594	93.28472137451172	106.17716217041016	119.32067108154297	6.402359485626221
1560/200.2010mz/8.76min	75.12742614746094	43.465179443359375	142.6516571044922	116.52961730957031	96.47059631347656	103.08280181884766	72.49040222167969	43.77238464355469	103.59636688232422	145.55435180664062	182.21546936035156	203.80007934570312
1561/299.0886mz/3.35min	14.310593605041504			138.2358856201172	107.13773345947266	103.2880859375	19.423995971679688	20.87038803100586	114.489501953125
1562/331.2845mz/8.82min			98.06266784667969							95.14775848388672	108.40565490722656	108.91563415527344
1563/336.3264mz/11.63min	45.644290924072266		165.67311096191406	11.8680419921875	17.35195541381836					103.19609832763672	124.59601593017578	136.96176147460938
1564/525.3919mz/12.89min	105.07630920410156	27.69291114807129	129.965087890625	101.25299835205078	205.73477172851562	138.78392028808594	88.58543395996094	117.41537475585938	125.6324691772461	38.49814987182617	54.43318176269531	19.375303268432617
1565/245.1312mz/5.60min	174.95533752441406	145.80023193359375		111.00428771972656	50.50667190551758	95.27377319335938	170.5668182373047	142.984619140625	91.56842803955078		3.841247081756592	4.599724292755127
1566/580.4943mz/13.51min			34.46923828125							149.18568420410156	245.84213256835938	57.04853057861328
1567/391.3423mz/11.92min	73.265869140625	83.87052917480469	265.8177795410156	88.36685180664062	97.21214294433594	108.63211822509766	81.02289581298828	65.51722717285156	140.47657775878906	159.83810424804688	154.5680694580078	228.9534912109375
1568/636.4800mz/11.46min		96.4267349243164			111.29312896728516	55.16127395629883	109.37261962890625	67.73186492919922	145.71957397460938
1569/1204.0541mz/11.58min		123.7646484375		112.96724700927734	90.98819732666016	102.22856140136719	102.88738250732422	138.14306640625	60.661678314208984
1570/496.4214mz/11.87min	90.28670501708984	100.39835357666016	236.6870880126953	120.11920928955078	90.24616241455078	78.7115707397461	83.64665222167969	89.55199432373047	105.22642517089844	191.15414428710938	136.859375	234.1492919921875
1571/355.0703mz/9.78min	123.8148422241211	130.7091827392578	96.76051330566406	100.63404846191406	111.23703002929688	100.19408416748047	134.23300170898438	128.56016540527344	103.7169189453125	97.70280456542969	96.72502136230469	101.81663513183594
1572/408.3687mz/11.92min	87.54522705078125	70.2587661743164	274.58941650390625	80.7891616821289	87.59343719482422	123.89151763916016	74.80392456054688	66.53697204589844	117.72563934326172	155.44692993164062	155.61288452148438	208.5934295654297
1573/383.2733mz/10.52min	120.06647491455078	114.55950164794922		83.42461395263672	97.91830444335938	42.85441207885742	107.3996353149414	144.17156982421875	56.72526931762695
1574/299.0890mz/4.11min				110.86994934082031	94.22853088378906	93.1118392944336			146.27523803710938
1575/298.3107mz/12.22min	95.81834411621094	74.0337142944336	287.09765625	39.936824798583984	86.06426239013672	109.03872680664062	76.6545181274414	50.72655487060547	110.36378479003906	208.18136596679688	201.6886749267578	208.0840606689453
1576/423.2239mz/2.81min			92.18282318115234							73.8633041381836	113.0301742553711	112.5430908203125
1577/347.3156mz/11.94min	83.569091796875	81.51077270507812	216.45382690429688	78.70494079589844	82.43043518066406	107.0628890991211	97.56453704833984	50.86895751953125	116.19666290283203	154.59478759765625	169.59483337402344	200.60316467285156
1578/281.2479mz/10.38min			131.77536010742188							41.358726501464844	87.029052734375	117.5728530883789
1579/636.3871mz/9.80min	36.87886047363281	42.912960052490234		151.9332733154297	161.02047729492188	192.7104034423828	33.199501037597656	61.060882568359375	143.4191436767578
1580/726.4767mz/12.57min			111.45181274414062							140.22802734375	92.84690856933594	84.0745849609375
1581/429.0888mz/10.92min	111.38929748535156	129.32620239257812	85.39352416992188	79.10282135009766	102.76284790039062	110.48052215576172	109.19005584716797	111.11997985839844	101.18680572509766	82.24188995361328	93.87953186035156	83.17601013183594
1582/319.1360mz/3.05min	101.93682098388672	126.85993194580078	13.06570053100586	100.36119079589844	63.529945373535156	102.94595336914062	123.80703735351562	79.27153778076172	107.63829040527344
1583/426.2109mz/6.72min	125.03276824951172	138.4844512939453		78.43753051757812	35.81059265136719	68.48880004882812	134.6861572265625	132.87782287597656	56.623809814453125
1584/675.3570mz/9.07min			103.11910247802734							100.33538055419922	97.31927490234375	104.70913696289062
1585/537.3335mz/10.98min		84.14888763427734		105.53240203857422	76.82157897949219	102.56987762451172	69.80810546875	101.71405792236328	104.27116394042969
1586/610.3718mz/9.32min	76.88490295410156	97.37511444091797		117.81907653808594	79.32667541503906	137.59182739257812	54.885597229003906	111.12677764892578	106.00393676757812
1587/170.1175mz/4.31min	94.8383560180664	98.0958023071289		128.6637725830078	113.7846450805664	102.64068603515625	96.36924743652344	100.71180725097656	124.56636047363281
1588/519.2814mz/4.86min			90.10099029541016							75.11614227294922	113.23756408691406	146.817626953125
1589/265.2528mz/11.52min	44.754234313964844	25.535484313964844	138.42318725585938	110.45760345458984	104.48975372314453	98.49095153808594	9.568931579589844	11.411706924438477	94.46269989013672	121.39537811279297	133.98158264160156	138.40435791015625
1590/152.0706mz/0.79min	140.02528381347656	102.67633056640625	10.50900936126709	89.5420913696289	78.53237915039062	101.22148895263672	108.26763916015625	111.83622741699219	123.6253890991211	5.998503684997559		10.380402565002441
1591/321.1423mz/4.91min	129.0922393798828	121.32772064208984		145.7241668701172	104.42525482177734	81.81969451904297	55.198524475097656	47.45265579223633	97.76913452148438
1592/427.3061mz/11.67min			104.94821166992188							96.86349487304688	88.40962982177734	113.19612121582031
1593/656.2422mz/9.77min			32.25429153442383							115.00137329101562	86.33956146240234	123.0377197265625
1594/359.1643mz/8.61min	98.25347900390625	96.49222564697266	125.5324935913086	88.27954864501953	96.69856262207031	89.75338745117188	97.6528549194336	103.0378189086914	105.72894287109375	109.71097564697266	120.1023941040039	117.84613037109375
1595/129.0545mz/2.05min	134.5316162109375	139.01451110839844		83.29064178466797	75.10279083251953	96.20523834228516	140.97470092773438	100.64374542236328	116.16974639892578		3.5209336280822754
1596/737.5677mz/11.48min	16.50115966796875	157.42332458496094		112.50479888916016	37.182289123535156	79.26085662841797	127.98767852783203	88.67449951171875	119.20539855957031
1597/484.1862mz/4.49min	85.50349426269531	69.66304016113281		101.90364074707031	104.85424041748047	129.34410095214844	99.18500518798828	76.10601806640625	144.6999969482422
1598/366.3010mz/11.78min	55.67203903198242	34.97579574584961	116.01260375976562	67.20955657958984	132.55516052246094	107.4887466430664	70.29595184326172	144.38499450683594	126.66442108154297	91.18014526367188	93.50431823730469	121.086669921875
1599/473.2760mz/4.65min			92.83062744140625							123.29988861083984	108.01968383789062	92.33479309082031
1600/338.3419mz/12.97min	107.84748840332031	63.297828674316406	138.0478973388672	52.48601531982422	45.67705535888672	92.97428894042969	55.48860549926758	60.48971939086914	112.05176544189453	132.970947265625	119.95599365234375	145.36611938476562
1601/308.1858mz/6.39min			102.34941864013672							98.40169525146484	95.31909942626953	120.44071197509766
1602/467.2771mz/10.14min			89.09471893310547							111.49015808105469	54.78558349609375	118.23507690429688
1603/163.9906mz/11.58min	124.67472839355469	14.167879104614258	222.59442138671875	78.1866683959961	100.20033264160156	26.196521759033203	32.088340759277344		59.621463775634766	424.1394348144531	239.697998046875	161.00045776367188
1604/728.5872mz/11.66min		66.54815673828125		96.67388153076172	102.19322204589844	88.10700225830078	113.64077758789062	100.1791000366211	106.64098358154297
1605/391.2846mz/12.62min	147.54998779296875	96.15206146240234	84.63616943359375		114.46949005126953	99.96023559570312	71.42939758300781	100.5756607055664	66.58313751220703	133.87098693847656	45.84449005126953	125.26701354980469
1606/565.3711mz/6.66min	86.39707946777344	89.63226318359375	290.63385009765625	90.78951263427734	84.38900756835938	101.55744934082031	98.25215148925781	89.981689453125	113.3504867553711	259.6061096191406	235.81590270996094	305.3722839355469
1607/537.2461mz/5.20min	101.88218688964844	94.38016510009766		112.1780014038086	97.87984466552734	95.016357421875	111.54242706298828	91.29784393310547	111.41209411621094
1608/359.2909mz/11.28min		40.0483283996582		109.43080139160156	127.32015991210938	126.08260345458984	92.01321411132812	99.82597351074219	93.99652862548828
1609/265.1181mz/2.66min	194.4108428955078	171.1082000732422		64.34481811523438	46.72299575805664	20.16311264038086	194.07003784179688	129.5886688232422	70.06082916259766
1610/227.1392mz/3.57min			104.9005355834961							92.46342468261719	94.56509399414062	104.52545166015625
1611/751.5330mz/13.93min		469.3421936035156	5.829137325286865	99.06537628173828		28.512325286865234	94.13284301757812	474.6797790527344	134.74024963378906
1612/237.2214mz/12.14min		87.06954193115234		110.89346313476562		133.78384399414062		194.43797302246094	46.395111083984375		6.896234512329102
1613/455.2577mz/6.48min	107.54252624511719	87.4013442993164		99.52876281738281	75.47161102294922	107.05460357666016	88.54830932617188	98.05658721923828	108.76309967041016
1614/379.9133mz/4.64min	105.04072570800781	93.99381256103516		102.19601440429688	93.88424682617188	90.10726928710938	108.12626647949219	107.71451568603516	95.38119506835938
1615/779.3760mz/6.02min	113.78453826904297	98.22801971435547		99.97419738769531	75.25199127197266	98.38541412353516	105.27559661865234	56.08739471435547	99.18659973144531
1616/383.2794mz/10.19min			101.80352783203125							95.66261291503906	68.60242462158203	118.4380874633789
1617/395.9268mz/5.03min	100.5638198852539	97.38731384277344		90.69373321533203	77.68946075439453	83.39441680908203	101.49137878417969	102.80724334716797	99.99483489990234
1618/269.0931mz/2.19min		4.917718887329102	111.56693267822266	4.140719890594482		2.9083311557769775				98.67863464355469	152.07301330566406	171.736572265625
1619/339.1055mz/3.34min	125.98822021484375	98.8221435546875		98.31050109863281	73.86656188964844	76.88935852050781	107.05609893798828	73.90740966796875	101.64990234375
1620/268.1908mz/11.54min	221.00238037109375	51.336402893066406	577.8158569335938	56.6527214050293	43.189788818359375	90.09253692626953	35.32497787475586	24.999679565429688	107.03067779541016	441.40216064453125	439.358642578125	538.9303588867188
1621/227.0816mz/3.69min	109.3521728515625	90.6483383178711	224.25735473632812	103.0396499633789	92.17476654052734	55.951881408691406	93.35230255126953	89.83023834228516	94.00263214111328	255.60919189453125	254.40121459960938	312.47686767578125
1622/147.0632mz/2.90min	103.43282318115234	74.34927368164062	157.19467163085938	104.19110107421875	67.47172546386719	93.57653045654297	89.03919982910156	75.35200500488281	91.29564666748047	166.79058837890625	173.3122100830078	196.69754028320312
1623/175.0865mz/2.85min	80.58688354492188	87.9698257446289	358.6227722167969	97.07174682617188	79.76200866699219	99.75764465332031	94.81721496582031	127.53709411621094	72.77184295654297	383.3030090332031	288.2209167480469	331.3222961425781
1624/557.2972mz/6.65min	94.1513671875	57.34312057495117	197.81484985351562	104.1247787475586	67.00354766845703	76.0297622680664	84.41143798828125	59.37820053100586	102.53863525390625	226.60597229003906	226.62904357910156	236.74050903320312
1625/383.1760mz/8.88min			128.1173553466797							68.15423583984375	29.571760177612305	128.8178253173828
1626/632.4154mz/10.16min	116.52040100097656	132.4962158203125	81.81746673583984	100.49606323242188	105.26329040527344	95.76924133300781	134.95022583007812	129.30796813964844	90.8071517944336	89.7372055053711	95.21978759765625	82.15258026123047
1627/486.3436mz/12.76min	115.57807922363281	101.3153076171875	162.9015350341797	79.81452941894531	83.16958618164062	138.2418670654297	94.82989501953125	74.33930969238281	137.9912872314453	61.55370330810547	56.7568473815918	176.62086486816406
1628/407.3368mz/10.77min	97.8339614868164	98.30599212646484	180.20423889160156	87.84609985351562	90.02560424804688	92.45366668701172	96.71492767333984	78.89318084716797	108.09405517578125	138.16439819335938	136.28421020507812	226.2173309326172
1629/245.0951mz/3.33min	100.193359375	132.3431854248047	73.52008056640625	95.76172637939453	77.6635971069336	111.38356018066406	121.30990600585938	141.31211853027344	99.83006286621094	57.54923629760742	7.584998607635498	75.26469421386719
1630/598.4452mz/11.32min	4657.80517578125	177.1776123046875	96.18350219726562		78.69132232666016	56.39220428466797	36.9151611328125	57.991546630859375		99.28348541259766	1333.560791015625	210.6302032470703
1631/589.4461mz/12.14min			98.54402160644531							51.40978240966797	96.91641998291016	117.81689453125
1632/183.1127mz/3.65min	103.1894760131836	79.10538482666016	222.07228088378906	93.35176849365234	73.93743133544922	89.69991302490234	92.84341430664062	87.84565734863281	102.01220703125	211.28736877441406	220.69119262695312	257.8907165527344
1633/712.4875mz/11.64min	97.57115173339844		304.6794128417969							26.88542938232422	833.73876953125	23.58556365966797
1634/554.4780mz/12.16min			96.65325927734375							77.6685791015625	98.43148803710938	149.24752807617188
1635/277.1799mz/7.04min	104.24931335449219	81.3628158569336	164.60443115234375	79.4145278930664	63.17308807373047	84.48504638671875	106.2211685180664	89.04414367675781	90.4725341796875	144.13818359375	136.98080444335938	185.39605712890625
1636/467.2553mz/8.33min	89.0888900756836	97.55589294433594		105.98687744140625	86.27938842773438	96.7532730102539	88.17375946044922	115.78536224365234	112.06903839111328
1637/217.1335mz/4.11min	98.47586059570312	92.53550720214844	233.74136352539062	88.6412582397461	83.10095977783203	78.02935028076172	73.72984313964844	95.64891815185547	101.31975555419922	225.8683319091797	261.2662048339844	257.1419372558594
1638/541.4214mz/9.00min	163.62899780273438	97.32268524169922	17.656030654907227	207.810791015625	242.80535888671875	236.90830993652344	96.5671157836914	47.224647521972656	229.68460083007812	14.027302742004395	6.6882476806640625	39.03718185424805
1639/393.2207mz/12.19min	12.348987579345703		93.88749694824219							147.03106689453125	96.91506958007812	132.74197387695312
1640/781.1883mz/13.96min	131.83184814453125	79.58037567138672	111.69300842285156	101.61935424804688	96.59962463378906	78.7110595703125	123.03362274169922	95.81082916259766	64.37283325195312	124.97158813476562	66.60276794433594	97.11707305908203
1641/424.1652mz/6.64min	219.8280029296875	202.2559051513672		9.654783248901367	17.31307601928711	29.274877548217773	209.56512451171875	164.34158325195312	9.243022918701172
1642/624.5386mz/11.30min		39.20283889770508		114.26207733154297	96.60749816894531	151.7221221923828	39.99753952026367	66.66700744628906	131.75201416015625
1643/300.1694mz/4.90min	90.52896118164062	123.46942138671875	91.96170043945312	91.05785369873047	32.517669677734375	101.23202514648438	103.19354248046875	81.68514251708984	191.17333984375	107.56437683105469	89.22208404541016	136.55946350097656
1644/540.4488mz/11.62min	172.54287719726562	19.962215423583984	331.08251953125	18.084815979003906	69.24234771728516		96.5753402709961	15.506529808044434	48.49750518798828	295.5986022949219	380.9971923828125	373.829833984375
1645/341.1537mz/8.61min	97.37286376953125	84.39138793945312	93.51687622070312	106.35374450683594	99.0869140625	92.18653869628906	101.13092803955078	93.72496795654297	96.33301544189453	95.00532531738281	96.74059295654297	101.28643798828125
1646/324.0152mz/1.06min	114.0925064086914	95.77039337158203		92.08968353271484	96.65148162841797	96.1610336303711	98.76679992675781	93.61222839355469	98.92160034179688
1647/442.3168mz/10.20min			109.4986343383789							88.2736587524414	90.30577850341797	102.39530181884766
1648/786.4482mz/9.03min			91.49337768554688							81.30364990234375	101.36551666259766	101.03775024414062
1649/280.2639mz/10.75min	59.591278076171875	58.35381317138672	119.00624084472656	132.32684326171875	126.88177490234375	114.86375427246094	53.944664001464844	36.686222076416016	111.90788269042969	96.24676513671875	85.62720489501953	96.16038513183594
1650/433.2194mz/3.51min			55.65595245361328							75.07364654541016	117.19734191894531	140.84439086914062
1651/521.4564mz/11.38min	16.77385711669922	80.38277435302734	296.8007507324219	96.02975463867188				313.47442626953125	243.64405822753906	5.6239190101623535	124.39959716796875	8.571820259094238
1652/708.1701mz/13.06min	133.65814208984375	105.52057647705078	84.18270874023438	98.81282043457031	119.62490844726562	31.322471618652344	133.47811889648438	95.99006652832031	85.97689819335938	96.04042053222656	36.25386047363281	66.65550994873047
1653/418.1949mz/4.61min	90.93608093261719	87.22801208496094		100.99066162109375	88.93942260742188	108.7926025390625	109.35082244873047	73.73947143554688	113.0613021850586
1654/392.2543mz/4.73min			51.78050994873047							104.4353256225586	101.63340759277344	90.07360076904297
1655/545.4569mz/11.27min			98.22595977783203	9.158544540405273	1374.8896484375	1529.091552734375		56.66461181640625	37.230262756347656	234.04649353027344	95.82684326171875	59.43280792236328
1656/689.4066mz/10.26min	343.8228759765625		79.06684875488281				179.3863525390625			95.77009582519531	8.196676254272461
1657/554.2399mz/6.54min	135.36813354492188	96.37029266357422		103.86741638183594	79.98372650146484	100.99292755126953	94.8879623413086	55.76727294921875	90.40503692626953
1658/656.5648mz/11.38min		9.735199928283691		151.4832763671875	113.60433197021484	153.7832489013672	30.401607513427734	26.502395629882812	95.5169677734375
1659/324.2356mz/7.10min	115.17090606689453	86.40203857421875	314.7477111816406	78.92042541503906	88.19467163085938	107.58334350585938	83.38436889648438	50.24078369140625	145.77630615234375	102.79071044921875	18.106609344482422	170.2950897216797
1660/306.1483mz/2.10min		7.2056169509887695	202.28860473632812			7.143815994262695		6.90804386138916	8.82959270477295	211.38380432128906	194.6607208251953	182.14639282226562
1661/230.0271mz/5.04min	77.24890899658203	104.75255584716797		96.52155303955078	55.76934814453125	88.32344818115234	94.44352722167969	120.07111358642578	111.04171752929688
1662/344.2547mz/3.99min			118.91035461425781							37.437042236328125	75.9825439453125	114.95767974853516
1663/367.2693mz/5.32min	71.11942291259766	100.23020935058594	123.73958587646484	79.90071105957031	90.592041015625	17.59821128845215	106.0367660522461	63.25461196899414	74.38653564453125	125.16594696044922	101.46916961669922	120.49425506591797
1664/425.1887mz/3.81min	143.03680419921875	113.20762634277344		94.38350677490234	95.57808685302734	80.23800659179688	115.92378997802734	95.16387176513672	94.96746826171875
1665/255.1590mz/6.94min	103.7646255493164	80.7738265991211	207.98387145996094	75.65593719482422	78.74344635009766	60.24742126464844	87.8924560546875	54.21605682373047	102.81562805175781	197.62893676757812	229.0919647216797	236.46749877929688
1666/225.1386mz/4.81min	93.11627197265625	109.93844604492188	284.46978759765625	72.14139556884766	87.2816390991211	97.45956420898438	82.46440887451172	73.67759704589844	91.9927978515625	259.94415283203125	303.0962219238281	333.7629699707031
1667/256.0097mz/4.68min	77.0504150390625	77.39192962646484		129.5125732421875	102.94340515136719	137.2617950439453	87.5811538696289	77.49427032470703	150.0760498046875
1668/637.3778mz/13.55min											95.16780090332031
1669/498.2692mz/7.14min	105.39786529541016	92.99714660644531		97.94483184814453	49.75904083251953	117.43933868408203	75.60348510742188	74.16767883300781	97.29096221923828
1670/513.3038mz/11.04min	10.46629524230957	87.07598114013672		204.28866577148438	119.33489990234375	213.30926513671875	52.70342254638672	12.087760925292969	103.1750717163086
1671/287.1391mz/4.35min			109.81520080566406							105.60103607177734	65.92434692382812	84.55493927001953
1672/239.2370mz/9.07min			96.25556182861328							93.8104019165039	85.85945129394531	99.2670669555664
1673/341.1539mz/7.75min	85.622802734375	94.97994232177734	106.00508117675781	92.20848083496094	103.33486938476562	97.23902130126953	91.16329193115234	92.20844268798828	107.9046630859375	95.0528564453125	85.07140350341797	104.09139251708984
1674/318.1237mz/4.42min	49.68784713745117	81.20211029052734	198.66111755371094	91.82121276855469	79.27867126464844	96.34661102294922	90.13919830322266	93.48951721191406	113.5169906616211	163.9992218017578	189.677734375	222.45126342773438
1675/546.4600mz/11.83min			94.91631317138672		290.23077392578125	369.3068542480469				75.01318359375		14.749082565307617
1676/431.3120mz/9.37min	4.655452251434326		104.02493286132812					10.981478691101074		95.911865234375	93.43827056884766	110.0455322265625
1677/692.5177mz/11.72min	132.82656860351562	56.1978874206543	158.8442840576172	29.084274291992188	515.5746459960938	96.10888671875	200.62867736816406	14.118547439575195	33.36240005493164	27.601757049560547		94.50372314453125
1678/151.0389mz/1.96min	114.19989013671875	109.38683319091797					79.60596466064453	51.944366455078125
1679/556.4420mz/10.63min	95.5349349975586	87.71615600585938	199.70181274414062	114.45923614501953	90.6388168334961	63.71025466918945	93.27474212646484	72.56172180175781	69.93529510498047	173.91879272460938	160.59657287597656	207.61520385742188
1680/690.3984mz/9.39min	13.094307899475098			124.3292236328125	91.39222717285156	114.928466796875		22.438678741455078	97.41397094726562
1681/357.2572mz/10.18min	171.48890686035156	122.25486755371094		61.99556350708008	65.75146484375	65.71601867675781	141.4352264404297	167.4180908203125	66.54159545898438
1682/280.1081mz/3.69min			79.12467956542969							87.75872039794922	130.19845581054688	100.93648529052734
1683/686.4743mz/11.44min	25.289587020874023	14.58483600616455	99.95683288574219	53.28345489501953		226.32269287109375			172.69419860839844	19.431652069091797	250.95370483398438	94.15050506591797
1684/315.1743mz/10.48min	87.92484283447266	91.22490692138672	232.4778289794922	86.63581085205078	96.50605773925781	68.87339782714844	88.89181518554688	109.5421142578125	82.19828033447266	189.46295166015625	188.78932189941406	245.96701049804688
1685/156.1017mz/3.98min	125.3929672241211	89.04427337646484	24.082542419433594	97.19161987304688	90.15115356445312	69.81603240966797	108.80484771728516	125.41374969482422	104.95319366455078	51.85081481933594	69.56468200683594	170.50799560546875
1686/155.0814mz/2.87min	102.78582763671875	116.31952667236328	91.74534606933594	93.53182983398438	65.65946197509766	93.17772674560547	95.78790283203125	119.32689666748047	125.4761734008789	48.3935661315918		66.5609130859375
1687/538.3951mz/10.17min			36.41919708251953							95.7469482421875	90.94241333007812	106.58431243896484
1688/319.1305mz/3.12min	89.43692779541016	97.17296600341797	295.2135925292969	76.07149505615234	16.43643569946289	84.74916076660156	46.19291687011719	28.365446090698242	102.56884765625	285.7775573730469	319.3453674316406	374.13818359375
1689/335.1174mz/3.60min	215.85406494140625	120.05862426757812		89.61775970458984	76.41525268554688	86.00598907470703	96.97623443603516	50.8225212097168	115.55844116210938
1690/325.1249mz/4.31min	98.73948669433594	91.34820556640625		97.3558120727539	75.77753448486328	107.90664672851562	88.94100189208984	84.27709197998047	95.10391235351562
1691/343.2237mz/7.07min		4.764996528625488	143.33995056152344						3.3353850841522217	109.89693450927734	92.73699188232422	93.7084732055664
1692/584.4736mz/11.54min	75.44356536865234	12.752971649169922	226.7998504638672	7.689366340637207			31.2179012298584			191.71409606933594	110.83091735839844	248.26332092285156
1693/409.3100mz/13.07min	90.35317993164062	63.78641128540039	286.57159423828125	56.18977737426758	74.55388641357422	102.56350708007812	73.97891235351562	14.707186698913574	99.1312026977539	180.2522735595703	95.7779541015625	245.71356201171875
1694/357.0543mz/5.28min	92.86668395996094	155.48268127441406		26.381113052368164		35.173614501953125	115.20703887939453	96.43389892578125	10.196880340576172
1695/243.8842mz/13.54min	460.0531005859375	159.67849731445312	91.33837127685547	86.63584899902344	53.2575569152832	330.98040771484375	68.40511322021484	16.00787353515625	61.0150260925293	330.44744873046875	429.6926574707031	94.35720825195312
1696/318.2795mz/11.58min	21.235614776611328		138.42420959472656							83.2162094116211	92.7779769897461	101.1900863647461
1697/378.2376mz/4.27min			76.73463439941406							88.45353698730469	97.07015228271484	128.80020141601562
1698/184.1161mz/3.77min	90.51480865478516	45.92815017700195	186.49537658691406	94.91825103759766	39.9554328918457	79.04358673095703	101.50212860107422	81.76889038085938	84.74555969238281	169.86917114257812	162.40481567382812	191.7445068359375
1699/543.2221mz/3.11min	90.44351196289062	92.22437286376953	283.9113464355469	83.14338684082031	78.71632385253906	93.16898345947266	80.45716094970703	86.1195068359375	94.92561340332031	264.5711669921875	264.0951843261719	175.3224334716797
1700/215.1179mz/3.76min		5.132184028625488	104.96952819824219							73.6999740600586	103.39240264892578	92.54573059082031
1701/616.3588mz/10.23min	89.64240264892578	58.28218460083008		94.78295135498047	76.54803466796875	104.14389038085938	90.24893951416016	120.47007751464844	112.14938354492188
1702/394.3010mz/12.88min	90.09333038330078	151.78823852539062	84.61245727539062	41.69742202758789	13.453466415405273	97.83211517333984	94.91558837890625	134.64537048339844	89.42789459228516	153.7702178955078	38.72208786010742	107.03369903564453
1703/779.5650mz/13.49min				4.802448749542236	998.1987915039062					144.1634979248047		40.80891799926758
1704/688.3455mz/6.64min			83.71050262451172							101.02033233642578	98.35210418701172	86.6072998046875
1705/623.3472mz/4.76min	47.69557189941406	44.41704559326172		144.35084533691406	129.1053466796875	142.98280334472656	46.48768615722656	55.52967834472656	156.9165496826172
1706/552.3752mz/4.88min			72.65865325927734							97.26019287109375	94.16301727294922	90.4704360961914
1707/383.9090mz/4.64min	85.03646850585938	88.44281005859375		118.32737731933594	95.09256744384766	87.77217102050781	89.47767639160156	99.32726287841797	99.6723861694336
1708/430.2799mz/7.61min	102.3739242553711	93.8906021118164			32.88846206665039	48.11520004272461	105.66920471191406	92.25321197509766	44.415802001953125
1709/211.0867mz/6.73min	81.04122161865234	86.5430679321289	242.08753967285156	95.84342956542969	29.368755340576172	88.42039489746094	73.26762390136719	74.4610366821289	96.9680404663086	185.71885681152344	227.3446807861328	302.8833923339844
1710/367.2266mz/13.84min	105.25401306152344	50.947662353515625	211.88243103027344	79.38140106201172	70.45506286621094	77.42427062988281	97.12913513183594	53.598514556884766	87.11894989013672	237.0491180419922	197.0604248046875	272.21173095703125
1711/275.0485mz/5.78min	31.93440818786621	84.99828338623047	99.2490234375	118.2342758178711	71.81885528564453	109.7373046875	82.8379898071289	39.95076370239258	66.7749252319336	106.53732299804688	113.90435791015625	132.95530700683594
1712/190.0500mz/3.05min	101.07283020019531	92.22782897949219		82.68592834472656	86.93470001220703	67.13714599609375	97.3056411743164	91.83224487304688	94.93849182128906
1713/541.4209mz/11.09min		28.61224365234375		104.06344604492188	102.15434265136719	176.87095642089844	32.80112838745117	18.886457443237305	92.01954650878906
1714/648.5369mz/11.50min		85.55630493164062		129.0067596435547	98.71665954589844	104.2374496459961	57.673133850097656	72.13673400878906	91.90619659423828
1715/298.1187mz/3.50min			105.40182495117188							95.51905822753906	73.33976745605469	88.27607727050781
1716/382.2073mz/2.79min	61.36583709716797	77.23966217041016		99.45867919921875	127.3753433227539	84.30220794677734	73.8922119140625	109.80160522460938	117.77796173095703
1717/517.3736mz/10.88min								5.356276988983154				178.28614807128906
1718/555.4367mz/11.06min		9.711146354675293		54.14889144897461	163.10874938964844	234.6619110107422		10.926302909851074	129.25523376464844
1719/402.3000mz/11.65min	137.74400329589844	53.748172760009766	433.3365173339844	55.32123947143555	79.27063751220703	90.50534057617188	23.342370986938477	29.02302360534668	92.880859375	367.13006591796875	337.76727294921875	383.0287780761719
1720/369.1456mz/4.52min	95.2710952758789	68.82089233398438		109.732177734375	77.87950134277344	99.73529052734375	87.95808410644531	84.24784851074219	113.89118957519531
1721/438.1973mz/8.07min	158.30397033691406	180.48712158203125	132.4073028564453	33.73332214355469	57.32154083251953	55.263832092285156	25.822412490844727		48.143394470214844	97.36357879638672	91.60679626464844	139.54873657226562
1722/349.2737mz/8.43min	105.61299133300781	81.98218536376953	282.15826416015625	95.49459838867188	57.0297737121582	69.81816101074219	87.68878936767578	84.28276824951172	87.1772689819336	257.62939453125	265.83441162109375	321.68280029296875
1723/511.3176mz/10.62min	27.469642639160156	111.43708038330078		99.63753509521484	28.802282333374023	95.24746704101562	87.90811920166016	135.4744110107422	87.4225082397461
1724/203.0851mz/2.87min	99.39372253417969	112.56202697753906	91.5091552734375	86.15669250488281	57.3395881652832	95.16802978515625	119.95491027832031	118.35821533203125	82.67552947998047	33.18721389770508		54.491844177246094
1725/212.1108mz/2.42min	95.26089477539062	85.10751342773438	201.88099670410156	78.73225402832031	73.41576385498047	41.947731018066406	87.68800354003906	83.2652359008789	112.1136703491211	213.7800750732422	230.83514404296875	266.77569580078125
1726/295.6454mz/10.16min			91.7787857055664							90.14289855957031	91.07151794433594	102.30413055419922
1727/888.4505mz/6.33min			85.75688171386719							76.59980773925781	97.02302551269531	102.70574188232422
1728/455.2023mz/3.16min	123.06783294677734	88.64801025390625		93.84434509277344	58.51426696777344	57.30262756347656	82.55645751953125	96.919677734375	136.4850311279297
1729/306.2429mz/10.49min	74.17642974853516	62.2586669921875	191.70701599121094	27.79739761352539	80.41182708740234	105.24879455566406	13.97824764251709	42.503482818603516	101.97274780273438	162.0921173095703	126.58450317382812	143.87933349609375
1730/590.4456mz/7.70min	26.848283767700195		105.78235626220703				39.515838623046875			252.57716369628906	123.98483276367188	76.50967407226562
1731/391.2420mz/5.44min	111.23250579833984	90.65874481201172	63.03327560424805	100.32257843017578	73.9994888305664	89.42972564697266	91.49945831298828	102.84432220458984	112.9722671508789	82.48062896728516	74.5433120727539	118.1577377319336
1732/606.3926mz/12.89min	107.06775665283203	56.9442253112793	150.04075622558594	85.46871185302734	81.78107452392578	67.93242645263672	90.7839584350586	81.75809478759766	91.31292724609375	162.7022247314453	143.7861328125	180.93885803222656
1733/312.1301mz/0.78min	112.20413208007812	66.28874969482422	44.33658218383789	102.98786163330078	91.84833526611328	94.98588562011719	90.05876159667969	98.13689422607422	155.80377197265625	54.25418472290039	54.45969772338867	56.69102096557617
1734/373.0996mz/12.37min	109.10095977783203	105.84159088134766	70.7258071899414	75.16087341308594	84.35299682617188	77.0645751953125	92.87329864501953	92.22147369384766	75.93724060058594	102.37429809570312	99.32435607910156	89.54138946533203
1735/450.0455mz/1.44min	75.27495574951172	96.9884033203125		105.23161315917969	120.0949478149414	72.14180755615234	71.23612213134766	99.36238098144531	84.3865966796875
1736/261.1486mz/12.78min	100.13004302978516	86.44515991210938	134.2652587890625	76.81379699707031	82.52633666992188	78.10556030273438	94.89325714111328	75.8043212890625	80.43181610107422	116.27684020996094	125.49158477783203	160.54916381835938
1737/576.3667mz/11.14min	154.74215698242188	100.11272430419922		97.20792388916016	26.51393699645996	83.63282775878906	25.192970275878906	20.330780029296875	160.1014404296875
1738/147.0439mz/4.27min	94.7858657836914	89.29551696777344		74.65106964111328	70.405517578125	91.38737487792969	78.78639221191406	93.53824615478516	94.51831817626953
1739/616.3588mz/10.39min	87.67572784423828	57.37948989868164		35.90676498413086	82.90054321289062	96.23133087158203	92.87744140625	123.51891326904297	100.62415313720703
1740/371.3265mz/7.86min	89.9598617553711	90.59259033203125	102.64616394042969	82.41291809082031	76.18490600585938	87.12503814697266	104.6388168334961	79.77246856689453	80.37089538574219	93.73152160644531	166.54454040527344	173.2280731201172
1741/663.5076mz/11.72min					193.6891326904297	90.25334930419922	33.08157730102539
1742/588.1678mz/4.11min			90.13336944580078				6.419379234313965			83.77063751220703	90.89411926269531	106.80046081542969
1743/306.1092mz/3.04min	83.57559204101562	55.78945541381836	258.92510986328125	79.6541519165039	82.09789276123047	67.2930908203125	88.48973846435547	91.43209838867188	118.30402374267578	243.0538787841797	268.9383850097656	317.9921569824219
1744/331.1292mz/3.26min	10.111897468566895		232.732177734375				10.506031036376953	13.984326362609863	8.229434967041016	165.83236694335938	187.91714477539062	340.6302490234375
1745/255.1955mz/7.92min	69.95097351074219	67.56979370117188		129.99295043945312	90.44066619873047	127.8910140991211	85.23961639404297	89.28450012207031	141.47434997558594
1746/429.2496mz/5.48min	106.7438735961914	89.83040618896484	89.7979507446289	74.370361328125	50.35206604003906	101.10946655273438	93.56593322753906	83.09707641601562	62.929466247558594	102.95458984375	79.68855285644531	94.98322296142578
1747/649.5151mz/11.94min				177.67176818847656	7.336458206176758	34.80057907104492		18.080615997314453	144.72950744628906		508.7586364746094
1748/234.1325mz/11.69min	174.73333740234375	91.69322967529297	325.5154724121094	66.41077423095703	87.77623748779297	74.04475402832031	46.55888366699219	51.282676696777344	49.907386779785156	484.4293518066406	269.56317138671875	414.9421691894531
1749/221.1536mz/9.93min	78.69312286376953	74.4573745727539	98.06935119628906	95.18415832519531	86.0872802734375	80.9298095703125	72.63459014892578	89.72679901123047	93.32503509521484	96.40599822998047	96.8123550415039	89.52985382080078
1750/239.2006mz/8.28min	75.00624084472656	75.73355865478516		105.07046508789062	89.94255065917969	120.26703643798828	72.56761169433594	101.04304504394531	89.30323791503906
1751/749.5285mz/11.22min		118.375244140625		110.00199127197266	64.68839263916016	89.60953521728516	58.51220703125	42.25053405761719	116.43994140625
1752/503.2076mz/12.76min	87.60053253173828	91.5308609008789	235.4061279296875	70.61349487304688	82.17782592773438	128.02630615234375	65.83708190917969	49.292564392089844	138.33267211914062	135.75680541992188	18.857036590576172	195.89553833007812
1753/254.1612mz/1.04min	73.9349594116211	91.67652893066406		88.77676391601562	84.66535186767578	90.1993408203125	98.85877990722656	111.54351806640625	106.91069793701172		8.05476188659668	5.971526145935059
1754/523.3607mz/12.19min			106.27814483642578		20.190080642700195		11.954385757446289			152.04420471191406	72.47303771972656	117.19193267822266
1755/326.3418mz/13.22min	80.32084655761719	59.366943359375	175.26016235351562	47.577449798583984	79.12203979492188	98.34934997558594	44.450653076171875	30.013519287109375	102.72534942626953	154.60861206054688	118.81912994384766	175.7540740966797
1756/313.1799mz/12.99min	78.44816589355469	62.88548278808594	171.93197631835938	72.26676940917969	114.15902709960938	40.47032928466797	54.472991943359375	68.08196258544922	99.85171508789062	166.87619018554688	148.64767456054688	195.12277221679688
1757/588.3665mz/9.87min	48.99026870727539	29.743127822875977		174.17803955078125	129.23471069335938	233.9579620361328	22.069015502929688	36.77501678466797	135.33006286621094
1758/390.0033mz/1.95min	96.63011932373047	86.1944580078125					91.96154022216797	71.51667785644531
1759/491.2860mz/4.31min			76.95285034179688							112.31593322753906	90.34310913085938	87.79090118408203
1760/557.3303mz/11.35min			90.77815246582031							87.35523223876953	50.356956481933594	95.80962371826172
1761/228.1786mz/4.97min	72.40404510498047	56.4527702331543	226.90573120117188	87.22899627685547	71.59425354003906	87.18745422363281	102.82129669189453	90.63214111328125	86.74974060058594	189.2895965576172	224.18417358398438	298.0751037597656
1762/565.3714mz/7.04min	91.62256622314453	80.58723449707031	257.72589111328125	72.48921966552734	53.48970031738281	72.94891357421875	86.17596435546875	86.13594818115234	93.55337524414062	232.62185668945312	245.8401641845703	264.2857666015625
1763/164.0705mz/3.65min	84.37578582763672	61.55242156982422	226.38352966308594	72.81782531738281	58.57854080200195	68.05821228027344	90.18441009521484	89.03108215332031	88.76025390625	202.9235076904297	205.18136596679688	238.48106384277344
1764/386.2327mz/10.57min	103.81600189208984	82.44246673583984	94.11951446533203	88.74674224853516	82.18791198730469	79.83489990234375	112.00794982910156	107.0804443359375	88.96989440917969	91.75081634521484	74.40982818603516	88.36175537109375
1765/538.1721mz/3.19min	96.22985076904297	85.91028594970703	237.2569580078125	83.67611694335938	62.9870491027832	84.68238830566406	86.61394500732422	74.70826721191406	90.91244506835938	186.11077880859375	237.5535888671875	219.93724060058594
1766/681.4434mz/13.85min				35.33939743041992	97.17207336425781	88.74047088623047	26.57023811340332		108.06580352783203
1767/381.2059mz/11.54min	194.6801300048828	10.916533470153809	88.70697784423828	14.955667495727539				8.612007141113281	22.074607849121094	116.88011169433594	141.8704071044922	161.7801055908203
1768/203.1067mz/13.81min					950.75537109375	148.935546875			24.179180145263672	186.984130859375	9.143712997436523	28.440603256225586
1769/547.0999mz/1.61min	72.31468200683594	65.3498306274414	303.39947509765625	93.92218017578125	33.30712890625	70.78766632080078	71.44532775878906	83.29379272460938	110.20677947998047	248.6495819091797	296.8457946777344	340.9212341308594
1770/756.4303mz/11.21min	53.37727737426758	34.03639221191406		110.63337707519531	173.3839111328125	195.5106964111328	37.41543960571289	71.53187561035156	105.58844757080078
1771/355.0702mz/13.06min	94.59854125976562	96.8935546875	84.5211181640625	82.67542266845703	102.90047454833984	88.29460906982422	92.61288452148438	86.13606262207031	88.60077667236328	85.57837677001953	79.80500030517578	98.04785919189453
1772/503.3134mz/7.51min	121.20010375976562	72.1112060546875		85.11399841308594	62.52885818481445	112.06958770751953	87.8528060913086	91.26046752929688	89.02067565917969
1773/279.0161mz/0.62min	27.919357299804688	124.2934799194336		144.712890625	25.179176330566406	86.7721939086914	73.00676727294922	90.08372497558594	167.5643768310547
1774/622.4075mz/11.16min	194.43515014648438	282.5442810058594	273.771240234375	94.33009338378906	59.618404388427734	126.36297607421875	82.37484741210938	54.53374481201172	36.59455108642578	13.989392280578613	275.7255554199219	50.68447494506836
1775/476.2393mz/5.78min			76.96475219726562							90.56362915039062	86.07174682617188	101.74137115478516
1776/318.1443mz/4.35min	5.81053352355957		99.39666748046875				6.9140472412109375			81.5797119140625	95.00745391845703	114.30516052246094
1777/234.0850mz/1.01min	115.7926254272461	78.30572509765625	182.0753631591797	87.39134216308594	68.88874053955078	73.46710205078125	81.773193359375	64.9049072265625	88.91690826416016	197.10775756835938	219.74246215820312	165.5847930908203
1778/492.2030mz/3.85min	92.24537658691406	82.2471694946289	273.3058166503906	75.11226654052734	47.165061950683594	82.26406860351562	86.25563049316406	83.02360534667969	89.9774398803711	257.3893737792969	243.5923614501953	281.62957763671875
1779/285.0973mz/3.34min	110.84902954101562	87.07061004638672		106.52288818359375	73.17342376708984	88.98238372802734	86.58016967773438	71.05929565429688	89.35233306884766
1780/620.4369mz/9.32min	85.25218200683594	88.23395538330078	282.616943359375	69.61796569824219	35.83050537109375	85.39420318603516	84.17162322998047	87.6256332397461	90.32168579101562	250.75393676757812	266.037841796875	308.1714172363281
1781/283.0724mz/1.03min			93.45835876464844						7.6700286865234375	87.91568756103516	93.14225769042969	75.77628326416016
1782/291.0514mz/6.17min	95.0555419921875	41.67431640625		101.75563049316406	59.32685470581055	91.08026885986328	84.57139587402344	70.24229431152344	105.33153533935547
1783/357.1846mz/5.60min	118.19380187988281	100.63912200927734		62.950843811035156	44.266075134277344	65.5808334350586	99.09736633300781	98.9177017211914	76.57017517089844
1784/227.1391mz/4.72min			84.64002227783203							76.52547454833984	90.74371337890625	95.51042938232422
1785/277.1623mz/10.40min	89.30139923095703	59.84654998779297	256.2240905761719	44.462039947509766	74.80049133300781	86.07975006103516	65.56558227539062	11.598344802856445	94.2818374633789	230.13624572753906	352.2906799316406	260.2810363769531
1786/373.2506mz/7.50min	87.53296661376953	76.38662719726562		88.24580383300781	67.68209838867188	87.76520538330078	95.98628234863281	96.4723129272461	79.87491607666016
1787/606.4342mz/13.75min	61.8878288269043	57.012245178222656		101.89389038085938	119.57518768310547	82.42549133300781	44.927635192871094	92.85153198242188	109.6077880859375
1788/414.1642mz/4.79min			95.04568481445312							88.09950256347656	87.08660888671875	80.22279357910156
1789/461.2034mz/2.89min			71.3736801147461							74.25495147705078	100.92401885986328	104.76309967041016
1790/647.4970mz/11.08min				104.1591567993164	45.094139099121094	70.99757385253906			136.75067138671875
1791/140.1069mz/3.52min	104.45468139648438	84.9639663696289	234.0925750732422	79.68985748291016	69.06754302978516	78.6907958984375	74.87210845947266	48.825923919677734	90.0037841796875	217.27923583984375	241.44729614257812	234.57913208007812
1792/378.0942mz/5.01min	143.22189331054688	118.03068542480469		51.306636810302734	28.537935256958008	47.11201477050781	139.72108459472656	135.28463745117188	56.845977783203125
1793/415.2625mz/8.13min	97.21978759765625	74.60320281982422		87.84188842773438	75.63982391357422	71.98326873779297	104.50262451171875	86.9844970703125	99.52391815185547
1794/655.5255mz/12.19min			83.09581756591797								91.63284301757812
1795/579.0793mz/1.61min	71.8419189453125	81.67893981933594	252.32261657714844	90.72001647949219	83.9504165649414	76.28141021728516	62.035614013671875	85.00847625732422	89.2043228149414	220.7230224609375	264.06695556640625	297.0610046386719
1796/589.4464mz/11.96min			81.05812072753906							75.68437194824219	92.90821838378906	139.34957885742188
1797/200.1108mz/1.33min	103.7181625366211	74.72364044189453	210.5526580810547	66.85987854003906	77.33186340332031	62.0574951171875	54.510719299316406	79.46641540527344	94.4039077758789	213.11732482910156	241.26043701171875	251.2032928466797
1798/401.2904mz/8.69min			87.59090423583984							79.24320983886719	88.00828552246094	85.99492645263672
1799/279.0158mz/0.78min	108.2740478515625	69.49287414550781		100.28611755371094	97.82666015625	76.2277603149414	89.15109252929688	84.03136444091797	41.62065505981445
1800/1002.5654mz/5.11min			73.88367462158203							86.43000793457031	92.93222045898438	86.68795776367188
1801/363.2202mz/9.73min	115.13276672363281	74.78150939941406	94.53091430664062	100.00674438476562	50.53850555419922	66.38157653808594	75.52020263671875	87.47373962402344	83.8045654296875	85.53557586669922	89.18834686279297	97.80451202392578
1802/336.3262mz/12.92min	57.58261489868164	59.30392837524414	175.79391479492188	53.287879943847656	54.75965118408203	89.07633209228516	28.768299102783203		86.4532241821289	108.12133026123047	141.47576904296875	164.36376953125
1803/275.2582mz/10.84min	74.16587829589844	76.66913604736328	106.44890594482422	83.81632995605469	63.2756233215332	54.53131866455078	104.60034942626953	89.01424407958984	68.53560638427734	107.3577651977539	100.3232650756836	127.98535919189453
1804/337.1049mz/8.34min	61.4436149597168	76.73900604248047	94.04534912109375	85.26045227050781	79.4935302734375	72.8723373413086	85.94844818115234	93.76642608642578	91.13957214355469	95.94718170166016	98.49491882324219	86.8317642211914
1805/541.4210mz/11.34min				82.46846771240234	91.13619995117188	100.02947998046875	28.944091796875	20.72916603088379	90.12947845458984
1806/399.1353mz/5.08min	82.6507568359375	91.70630645751953		82.4588623046875	71.16087341308594	80.8932113647461	95.94633483886719	89.67681121826172	94.53763580322266
1807/243.1744mz/9.85min	103.50403594970703	86.31452178955078	104.40939331054688	92.27688598632812	86.39913177490234	93.54964447021484	86.00240325927734	67.143798828125	84.89472961425781	85.1731948852539	79.65567779541016	84.30127716064453
1808/190.0499mz/4.30min	67.49991607666016	84.71918487548828	214.8532257080078	85.06877136230469	59.93087387084961	87.0362319946289	88.98582458496094	62.464839935302734	66.1236572265625	181.18374633789062	211.86936950683594	230.14039611816406
1809/230.1035mz/3.33min	102.01129150390625	128.41107177734375	122.25296783447266	76.35486602783203	37.79115676879883	84.32622528076172	126.17133331298828	125.55132293701172	83.65885925292969	49.907264709472656		85.66230010986328
1810/316.1295mz/3.98min	87.64616394042969	70.35411071777344	697.6998291015625	83.5707015991211	71.60152435302734	82.83094787597656	81.30789184570312	61.01780700683594	96.08250427246094	584.714111328125	608.257568359375	800.4530639648438
1811/457.2733mz/7.14min	140.4484100341797	98.0510025024414		74.75572204589844	79.64659118652344	89.84403228759766	81.30764770507812	60.625030517578125	107.16058349609375
1812/402.2025mz/4.07min	91.66401672363281	79.37899780273438		99.17300415039062	97.89606475830078	66.23970031738281	72.38345336914062	57.36116027832031	103.36270904541016
1813/136.0215mz/12.17min	804.120361328125	77.85370635986328	730.9912719726562	685.4671020507812	51.30626678466797	41.789615631103516	86.60595703125	30.07193374633789	106.24005889892578	35.69715881347656	84.21975708007812	150.9433135986328
1814/297.2062mz/7.93min			84.8741455078125							76.38557434082031	85.90444946289062	103.25504302978516
1815/265.1554mz/3.12min		4.7470502853393555	78.54429626464844							85.353515625	90.34435272216797	88.14342498779297
1816/301.9975mz/5.72min	24.428152084350586	21.123031616210938		256.2126159667969	144.09671020507812	281.0086975097656	26.553377151489258	7.551557540893555	307.8215026855469
1817/485.2759mz/5.90min	84.29261779785156	78.56849670410156	79.3685302734375	56.25535583496094	107.80362701416016	135.7817840576172	61.68732452392578	63.75642776489258	86.16648864746094	91.81777954101562	89.48089599609375	97.81196594238281
1818/226.1804mz/11.76min	15.288409233093262	27.94085121154785	194.24288940429688	79.92141723632812	90.42301940917969			30.413915634155273	20.125057220458984	113.59972381591797	153.3892059326172	164.66204833984375
1819/330.1911mz/7.23min	95.51982116699219	76.4283676147461	72.84977722167969	76.10375213623047	99.3226089477539	15.194449424743652	92.26074981689453	76.41688537597656	96.3568115234375	92.33613586425781	81.31655883789062	89.00389862060547
1820/301.1255mz/4.46min	73.12154388427734	81.54027557373047		83.92891693115234	86.53271484375	86.38057708740234	86.69268035888672	71.3074951171875	94.97517395019531
1821/157.0972mz/1.52min	79.43132781982422	60.91593933105469	209.84701538085938	67.75450134277344	90.68456268310547	62.14397430419922	77.05738830566406	62.392677307128906	96.82249450683594	220.87789916992188	245.72097778320312	236.19935607910156
1822/285.1438mz/4.28min	105.60906982421875	76.6556625366211	16.682048797607422	105.20683288574219	109.92800903320312	80.25830078125	93.33690643310547	98.55088806152344	89.81771087646484	15.634160041809082	11.259764671325684	18.387765884399414
1823/202.1439mz/5.00min	97.64386749267578	105.8821792602539	60.58039855957031	106.44259643554688	87.35163879394531	81.60894775390625	91.84713745117188	90.33820343017578	82.71700286865234	61.38328552246094	63.119937896728516	57.82067108154297
1824/240.0327mz/3.45min	67.95199584960938	33.31022644042969		164.12347412109375	104.00236511230469	101.89161682128906	38.09029769897461	34.777591705322266	174.12442016601562
1825/717.4378mz/11.13min	1072.48486328125	84.91419982910156	13.937650680541992	12.797085762023926	199.2789764404297	1552.270263671875	2305.281494140625	2339.64453125		46.44426727294922	16.4940242767334	13.872539520263672
1826/392.1812mz/4.79min	7.680423259735107		96.06466674804688							84.87505340576172	84.38232421875	116.02847290039062
1827/362.1431mz/4.56min	85.8650894165039	79.42996978759766		89.67881774902344	66.8681869506836	74.20154571533203	83.8359603881836	105.86151123046875	89.65608978271484
1828/382.1402mz/3.91min	9.045552253723145		92.59600067138672						6.31928825378418	85.17381286621094	84.4465103149414	103.39016723632812
1829/156.1018mz/5.30min	92.46717834472656	74.6570816040039		104.55128479003906	69.26114654541016	100.77425384521484	70.74604034423828	105.10249328613281	77.15184020996094
1830/371.1015mz/10.92min	88.06505584716797	101.91018676757812	77.08833312988281	71.5787124633789	81.01567077636719	88.01293182373047	86.66934967041016	93.08599853515625	73.68431091308594	83.81429290771484	85.75497436523438	75.3118896484375
1831/670.4287mz/4.68min			80.68162536621094							81.96968078613281	90.5102310180664	87.59323120117188
1832/433.2229mz/5.38min			105.0911865234375	4.999373435974121						78.68904876708984	84.76140594482422	121.54689025878906
1833/178.1226mz/5.81min	63.53837585449219	55.19554901123047	218.9915008544922	59.44611740112305	68.55058288574219	100.85111999511719	33.09739303588867	37.50548553466797	126.60796356201172	173.1321258544922	202.7428741455078	168.21946716308594
1834/169.1950mz/10.48min	90.17803955078125	78.57935333251953	86.41326904296875	76.7458267211914	85.41919708251953	84.68629455566406	100.58050537109375	58.477046966552734	59.91584396362305	88.5718765258789	84.66242980957031	80.33102416992188
1835/262.0540mz/5.28min	129.40536499023438	114.63469696044922		46.585819244384766	28.127269744873047	55.90122985839844	113.41776275634766	117.38795471191406	55.28410339355469
1836/244.1180mz/2.54min	110.494384765625	70.94840240478516		87.11920166015625	66.8499984741211	64.50917053222656	98.10137939453125	82.02825927734375	104.10479736328125
1837/331.3209mz/13.18min	122.98171997070312	86.02462768554688	98.68268585205078	73.07222747802734	82.78204345703125	65.07257080078125	113.6732177734375	56.363059997558594	125.0669937133789	63.78998947143555	63.68209457397461	177.39505004882812
1838/443.3348mz/11.17min	40.685386657714844	39.643699645996094	229.00811767578125	100.29094696044922	36.74243927001953	20.85541534423828	68.16718292236328	109.67913818359375	39.60784912109375	221.23995971679688	204.40208435058594	267.0408630371094
1839/413.3231mz/11.92min	75.22554016113281	54.4299201965332	191.9304962158203	78.1875228881836	71.62106323242188	91.59223937988281	66.57833862304688	14.236719131469727	90.22047424316406	124.51419830322266	173.6766815185547	183.30825805664062
1840/581.2435mz/11.30min	93.83162689208984	85.84066009521484	127.54759216308594	63.47682189941406	68.5369873046875	76.77664184570312	76.65409088134766	90.3467025756836	72.56716918945312	82.4521713256836	126.2723159790039	86.81678771972656
1841/483.3061mz/9.78min	54.709293365478516	85.4492416381836		100.12321472167969	72.7833251953125	94.91678619384766	82.64935302734375	101.62449645996094	73.10269165039062
1842/630.2197mz/11.33min		8.729728698730469		93.56287384033203	89.13225555419922	83.52503967285156	10.328378677368164		84.42620086669922
1843/604.1572mz/11.45min		84.87337493896484		79.58610534667969	81.53875732421875	83.97154998779297	86.54751586914062	105.90194702148438	81.48292541503906
1844/285.2425mz/10.58min	69.11951446533203	99.0285415649414	150.2620391845703	77.64214324951172	79.84966278076172	88.05459594726562	75.58307647705078	73.23731231689453	79.24971008300781	236.67384338378906	161.57254028320312	193.1142120361328
1845/203.9715mz/1.45min	65.4343032836914	58.43647003173828		84.13446807861328	102.39299774169922	55.37812042236328	84.17782592773438	83.69075775146484	84.51324462890625
1846/181.1336mz/3.80min			86.01146697998047	4.7362799644470215					5.994582176208496	96.17191314697266	81.77027130126953	90.03465270996094
1847/566.4782mz/13.75min		83.86165618896484		48.19810104370117		94.13409423828125		34.32575988769531	145.93728637695312
1848/487.3380mz/7.72min	43.292640686035156	22.706146240234375		104.4549560546875	129.95237731933594	173.7760772705078	43.351173400878906	63.24264144897461	113.3479995727539
1849/552.4630mz/11.80min		207.97767639160156	18.61811637878418	142.1951141357422		81.67723083496094	71.11587524414062	85.90811157226562	200.9128875732422	25.188100814819336	143.28744506835938	56.087039947509766
1850/553.3846mz/10.89min	52.64617919921875	49.06925582885742		115.45814514160156	150.3262481689453	132.23410034179688	22.249134063720703	14.48636245727539	114.83297729492188
1851/361.0821mz/3.88min			89.4197769165039							70.47396850585938	77.98298645019531	96.07617950439453
1852/474.3789mz/9.86min			76.07576751708984							74.65365600585938	100.19659423828125	91.18476104736328
1853/237.2212mz/10.79min	52.30999755859375	96.5936279296875	85.24677276611328	88.84266662597656	81.9926528930664	102.79934692382812	73.47843933105469	104.25878143310547	77.78040313720703	73.45116424560547	70.63048553466797	97.20621490478516
1854/509.1795mz/2.43min	110.21852111816406	68.62651824951172	254.0371551513672	84.29014587402344	76.66828918457031	55.34976577758789	76.38065338134766	51.85059356689453	82.7464828491211	278.4118347167969	332.26678466796875	297.26861572265625
1855/156.1018mz/3.26min	71.91799926757812	81.2895278930664	7.373179912567139	110.54962158203125	112.80516815185547	98.79649353027344	85.59321594238281	97.65552520751953	127.60356903076172	6.109070777893066	5.770769119262695	17.156234741210938
1856/525.3332mz/10.95min	13.243773460388184	48.65697479248047		109.5896987915039	85.15324401855469	100.9823226928711	30.766807556152344	81.64813232421875	104.2666244506836
1857/352.1789mz/11.38min	128.74661254882812	152.31051635742188	23.762086868286133	98.52899169921875	68.08317565917969	83.25625610351562	118.87543487548828	143.581787109375	74.13317108154297	32.04877471923828		21.883024215698242
1858/399.3255mz/11.61min			94.88546752929688							92.36617279052734	62.40190505981445	73.35062408447266
1859/481.2709mz/8.60min	64.95426940917969	93.7265853881836					71.9587631225586	104.13408660888672
1860/336.3264mz/12.46min	76.86091613769531	115.73860931396484	180.95260620117188	186.64073181152344	82.83235168457031		36.39601516723633	24.58446502685547	16.85142707824707	54.24987030029297	222.26202392578125	108.27033996582031
1861/556.1753mz/11.71min	145.9454345703125	72.4060287475586	114.65188598632812	44.39234924316406	80.84680938720703	79.3714828491211	84.72347259521484	60.41497039794922	59.757049560546875	110.0167465209961	106.18617248535156	122.6234130859375
1862/173.1285mz/2.22min	85.12784576416016	18.810192108154297	179.7410430908203	80.31077575683594	9.124406814575195	63.3349723815918	76.06620788574219	34.324405670166016	99.86878204345703	197.26145935058594	185.92979431152344	212.53060913085938
1863/478.1101mz/5.30min	31.213014602661133	32.8676643371582		129.25315856933594	118.90670013427734	109.23218536376953	44.71852493286133	56.150840759277344	134.59100341796875
1864/776.5783mz/11.43min	25.411540985107422	85.9207763671875		117.58905792236328	79.45093536376953	55.211997985839844			124.9273452758789
1865/596.3195mz/8.23min	80.46312713623047	91.35103607177734		94.4329833984375	97.59617614746094	62.13324737548828	66.36209106445312	48.623077392578125	84.86373138427734
1866/479.2629mz/11.72min	11.96929931640625		94.08558654785156							91.01103973388672	20.17852783203125	82.64924621582031
1867/557.4164mz/11.26min				96.08739471435547	89.6973648071289	77.39144134521484	12.908134460449219	15.166807174682617	87.56918334960938
1868/374.1717mz/4.28min			84.09457397460938							82.86527252197266	81.92740631103516	68.75407409667969
1869/655.5236mz/11.28min		30.28197479248047		54.80341339111328	92.7997817993164	68.09038543701172	84.11219787597656	121.93587493896484	150.9361114501953		80.60989379882812
1870/311.1853mz/7.51min	84.768310546875	69.7470474243164	95.49913024902344	74.95650482177734	78.85468292236328	47.67700958251953	73.69986724853516	93.88624572753906	80.99884033203125	88.0902328491211	90.91862487792969	83.59515380859375
1871/243.1129mz/4.18min	66.438720703125	56.98747253417969	360.126708984375	88.65433502197266	58.109901428222656	75.90921020507812	59.802764892578125	75.15359497070312	97.42650604248047	380.99462890625	354.5845947265625	388.5382080078125
1872/150.0772mz/0.60min	82.2585678100586	89.75336456298828		73.98257446289062	61.31192398071289	58.16980743408203	83.78079986572266	84.3610610961914	93.89119720458984	4.756809234619141
1873/665.5460mz/13.83min		113.8234634399414		50.403099060058594		17.128372192382812	9.571468353271484	138.50686645507812	178.08755493164062
1874/677.3276mz/5.05min			58.805870056152344							65.11111450195312	99.00428009033203	137.4820556640625
1875/352.3577mz/12.87min	64.11822509765625	69.44405364990234	215.90777587890625	39.178157806396484	78.05179595947266	89.94611358642578	54.32730484008789	31.267555236816406	85.96653747558594	168.2164306640625	154.7972412109375	222.21665954589844
1876/228.2322mz/10.18min	57.95671463012695	58.6885871887207	237.85372924804688	29.012977600097656	84.4336929321289	79.74178314208984	48.67208480834961	57.959083557128906	84.1348648071289	208.6186981201172	218.66424560546875	228.45443725585938
1877/602.7390mz/11.45min		86.46455383300781		71.81180572509766	79.25300598144531	86.78285217285156	81.82929229736328	105.31877899169922	71.79060363769531
1878/120.0805mz/3.69min	79.3065414428711	59.3492546081543	210.5649871826172	84.27989959716797	64.72045135498047	75.72747802734375	87.36605072021484	72.14205932617188	78.04287719726562	229.34564208984375	217.88763427734375	243.19677734375
1879/538.2087mz/4.02min	85.46484375	74.54402923583984	258.962158203125	66.94752502441406	58.05702590942383	81.58564758300781	81.90029907226562	60.7878303527832	80.56524658203125	218.47354125976562	225.19082641601562	252.99449157714844
1880/621.4918mz/10.99min	85.95349884033203			175.8616180419922	77.15730285644531				60.554630279541016	94.3477783203125		18.957590103149414
1881/619.1364mz/3.03min	180.0022735595703	170.93917846679688	123.68583679199219	77.52014923095703	37.106502532958984	56.93315505981445	190.37542724609375	163.40426635742188	71.6988296508789	59.218902587890625	63.71908187866211	85.5865478515625
1882/540.4485mz/11.84min	75.33673858642578	85.38499450683594	189.88487243652344	71.34393310546875	85.67842102050781	22.327716827392578	83.19490051269531	71.3026123046875	62.63297653198242	169.6689910888672	79.8218994140625	204.0723876953125
1883/258.1237mz/3.69min	74.61931610107422	65.75643157958984	171.93536376953125	60.537811279296875	55.263633728027344	82.60696411132812	73.32305145263672	80.8116455078125	82.0892105102539	166.5971221923828	148.64462280273438	150.50262451171875
1884/250.1779mz/13.37min	115.35531616210938	81.38287353515625	160.7740936279297	105.33856201171875	57.45181655883789		34.316768646240234	39.10921096801758	16.333513259887695	46.41926574707031	103.31952667236328	105.75042724609375
1885/422.2668mz/8.44min	83.77130889892578	105.750732421875		66.07644653320312	70.91091918945312	56.1224479675293	104.18112182617188	148.99627685546875	78.93343353271484
1886/248.2011mz/9.92min	90.56995391845703	75.168212890625	95.63834381103516	77.065673828125	32.10575485229492	48.4967041015625	90.47663116455078	85.2099838256836	90.85309600830078	82.96443939208984	79.51605987548828	66.34384155273438
1887/527.2847mz/4.26min			75.22109985351562							82.27656555175781	80.04715728759766	87.71830749511719
1888/174.0387mz/0.59min	109.35478210449219	92.6156234741211		66.56770324707031	56.85980987548828	69.69596862792969	101.96391296386719	95.68464660644531	56.340824127197266
1889/367.2268mz/13.09min	84.2514419555664	67.11450958251953	180.77976989746094	87.96099090576172	78.02825927734375	63.02427673339844	66.93011474609375	54.76722717285156	69.47718048095703	236.9138641357422	121.07566833496094	221.33602905273438
1890/411.1873mz/0.96min	111.5444107055664	36.26108932495117	2087.529296875	31.716655731201172	55.576663970947266	41.09584045410156	36.27857208251953	26.2913761138916	106.34452819824219	2032.8651123046875	2747.85400390625	3043.44189453125
1891/480.5505mz/12.11min			80.85718536376953							429.31884765625		52.533206939697266
1892/431.1422mz/4.10min	9.418481826782227	193.51568603515625		90.15509033203125	94.20899963378906	19.762069702148438	93.32254791259766	71.44441986083984	45.45072555541992
1893/247.1474mz/5.82min	100.7437515258789	147.39756774902344		61.70228576660156	46.143882751464844	36.89121627807617	91.53316497802734	143.96600341796875	69.85089111328125
1894/333.1198mz/3.08min	6.899321556091309		80.66665649414062							84.04204559326172	69.7979736328125	112.0490493774414
1895/639.3504mz/4.62min			60.98262023925781							75.51473999023438	93.7363510131836	85.52259063720703
1896/533.4565mz/11.33min		43.823638916015625	14.764669418334961	900.3646850585938		190.12030029296875		80.45951080322266	1148.9793701171875		15.876625061035156
1897/233.1174mz/6.96min	89.85892486572266	94.79379272460938	69.71839904785156	80.513427734375	73.31040954589844	87.90007019042969	93.83909606933594	90.02715301513672	80.40158081054688	73.64288330078125	56.574012756347656	65.18549346923828
1898/146.0599mz/4.69min	81.31694793701172	78.84679412841797	511.888427734375	68.38362884521484	79.58733367919922	76.83316802978516	66.18260192871094	77.82035064697266	82.7715835571289	450.8329772949219	492.09002685546875	606.8919067382812
1899/369.2424mz/12.74min	50.95372772216797	36.348175048828125	107.2484359741211	96.17074584960938	75.89469909667969	40.49915313720703	14.8576021194458	17.235992431640625	84.88557434082031	110.88812255859375	153.69122314453125	151.84046936035156
1900/495.2867mz/9.71min	62.24525833129883	110.328125		77.10856628417969	62.817909240722656	83.51534271240234	59.46367263793945	131.55589294433594	86.23419189453125
1901/261.1098mz/6.29min	83.13187408447266	36.99567794799805	52.66728210449219	79.468994140625	90.67131805419922	92.51902770996094	69.61295318603516	83.98734283447266	95.05242156982422	78.10189056396484	81.07393646240234	72.89630126953125
1902/710.3280mz/7.14min			85.3887939453125							78.09513092041016	67.80974578857422	82.1551284790039
1903/737.6402mz/12.06min		82.09988403320312		264.9089050292969	12.202367782592773	77.91212463378906	22.7185001373291		222.89114379882812
1904/1094.3822mz/3.12min	81.23945617675781	68.545166015625	202.4084930419922	60.03129959106445	45.076416015625	53.4910888671875	79.940673828125	68.40425872802734	79.96426391601562	184.5287628173828	196.243408203125	221.770263671875
1905/434.2666mz/8.30min	39.420799255371094	72.2217025756836		84.5768814086914	102.10993194580078	79.29914093017578	52.82810592651367	86.91587829589844	80.45331573486328
1906/279.2317mz/10.11min			100.68598175048828					3.883510112762451		65.94493865966797	79.82926940917969	105.59684753417969
1907/314.1136mz/6.03min	74.52207946777344	70.92489624023438	115.74698638916016	75.6934814453125	63.922340393066406	80.02268981933594	81.21765899658203	79.6021499633789	75.96208190917969	112.1527099609375	97.1473388671875	125.17724609375
1908/391.2625mz/6.70min	72.06697082519531	67.0214614868164		109.64612579345703	86.59130859375	104.45968627929688	71.04443359375	72.93519592285156	114.25675964355469
1909/552.4625mz/12.28min		167.43658447265625		88.5958251953125		47.147247314453125	79.73499298095703	167.2400665283203	16.18168830871582		6.750442028045654
1910/368.2338mz/13.09min	87.00132751464844	69.63760375976562	159.349853515625	45.12580490112305	94.80706787109375	64.33953094482422	65.37374114990234	49.02982711791992	72.41638946533203	158.8842315673828	142.30931091308594	223.63417053222656
1911/691.5094mz/10.91min	514.8677368164062	62.00653839111328	400.39599609375	12.734590530395508	97.15804290771484	20.951492309570312	170.64271545410156	38.92719268798828	61.05078125	26.66342544555664	341.51470947265625	144.47691345214844
1912/673.4111mz/11.18min	1834.77392578125	1216.7144775390625	23.091753005981445		170.67483520507812	6.490447044372559		8.623926162719727			69.81532287597656	89.25739288330078
1913/207.0742mz/3.46min		7.002189636230469	175.7241973876953			14.84687614440918	10.872900009155273		5.769773006439209	144.21775817871094	148.1598358154297	151.29225158691406
1914/770.4458mz/11.33min	30.36954116821289	69.82376098632812		115.76986694335938	191.4630584716797	249.5414581298828	65.1180419921875	61.568729400634766	89.0828857421875
1915/199.1441mz/3.83min	83.55374145507812	70.6973876953125	163.22250366210938	73.69432067871094	61.263057708740234	71.23178100585938	89.44084167480469	60.757137298583984	75.34984588623047	133.2047576904297	117.93941497802734	148.4333953857422
1916/277.0030mz/4.08min	87.11749267578125	84.64282989501953		77.11286163330078	70.03575897216797	78.5458755493164	80.43017578125	80.26018524169922	39.018775939941406
1917/558.2926mz/5.09min			58.81131362915039							62.496986389160156	96.30493927001953	112.47809600830078
1918/179.0372mz/0.96min	127.74655151367188	79.44930267333984		81.00313568115234	79.1683120727539	48.83572769165039	67.85983276367188	65.49575805664062	85.41310119628906
1919/570.4712mz/11.87min			50.94655990600586							58.130699157714844	100.41464233398438	115.6821517944336
1920/439.2239mz/7.29min	81.0020980834961	74.02445220947266		75.26012420654297	53.96620559692383	79.79230499267578	78.70955657958984	85.91887664794922	98.49337005615234
1921/123.0439mz/1.95min	99.16624450683594	90.88399505615234					67.40680694580078	50.892887115478516
1922/700.4938mz/13.06min		94.20832824707031		71.27728271484375		79.13436889648438	29.023836135864258	24.580856323242188	85.44560241699219		111.7658920288086
1923/362.0558mz/4.30min	81.28935241699219	73.36761474609375	147.0205078125	76.44058990478516	44.010833740234375	93.37030029296875	82.00495147705078	59.58069610595703	51.4293212890625	122.80010986328125	66.02017211914062	119.57648468017578
1924/254.0483mz/3.87min	95.24636840820312	87.35919952392578		70.35299682617188	57.09663391113281	55.53199768066406	95.0491714477539	88.51129150390625	50.48470687866211
1925/489.3064mz/10.18min			75.9664077758789							81.65972137451172	72.68529510498047	97.61750030517578
1926/554.3094mz/9.44min	111.83935546875	138.25326538085938		33.61528396606445	45.783504486083984	41.39552307128906	121.52757263183594	190.86868286132812	15.28618049621582
1927/256.2635mz/10.97min	97.65397644042969	78.60553741455078	85.29694366455078	67.91045379638672	78.88150024414062	85.43073272705078	78.14141082763672	73.94705963134766	68.63114929199219	89.80236053466797	97.46183013916016	77.05908203125
1928/313.1760mz/4.20min	110.65786743164062	85.18611907958984		51.855350494384766	38.84056091308594	44.6914176940918	118.3580093383789	91.48200988769531	72.15559387207031
1929/147.0651mz/0.78min	100.0226058959961	90.36546325683594		80.31903839111328	63.9708366394043	51.249168395996094	96.51982879638672	74.43458557128906	76.95793151855469
1930/415.2115mz/8.27min	45.601715087890625	114.17759704589844	161.51792907714844	23.81145477294922		59.63945388793945	78.62857818603516	33.78504943847656	70.00691223144531	276.93084716796875	157.28802490234375	293.0335998535156
1931/353.2305mz/6.05min	78.38314819335938	51.132659912109375	248.85853576660156	80.57742309570312	61.94114685058594	62.02987289428711	60.05320739746094	61.263065338134766	78.84365844726562	219.52796936035156	208.95233154296875	291.5819396972656
1932/401.1709mz/3.79min	78.67901611328125	74.53854370117188		120.22587585449219	110.4178466796875	78.40127563476562	60.73994827270508	75.18885803222656	80.01315307617188
1933/132.1018mz/5.55min	113.38166046142578	99.37855529785156		63.262107849121094	54.67094421386719	63.53553771972656	117.26019287109375	93.44173431396484	61.641422271728516
1934/408.3087mz/11.76min			151.7530975341797	20.85879135131836	22.7711181640625					126.42525482177734	53.21067810058594	103.69880676269531
1935/560.1718mz/4.29min	82.30487060546875	72.5821533203125	262.31005859375	75.1740951538086	57.8996467590332	80.33982849121094	70.80109405517578	59.41352462768555	76.27693939208984	242.04225158691406	240.2415771484375	272.58551025390625
1936/510.1053mz/3.49min	69.86398315429688	109.37090301513672	46.932010650634766	81.04190826416016	27.6829833984375	78.13180541992188	106.79387664794922	128.42149353027344	78.40876770019531			16.120725631713867
1937/296.2951mz/11.76min	68.67247772216797	44.53215789794922	211.8052520751953	38.16221618652344	24.405723571777344	93.9847640991211	40.418067932128906	33.89352798461914	87.83866882324219	148.81976318359375	194.69345092773438	180.89031982421875
1938/395.2409mz/10.62min	13.238447189331055	105.13219451904297	39.477874755859375	71.34760284423828	128.8280029296875	80.5606918334961	80.58476257324219	102.38072204589844	111.33958435058594	75.91090393066406	55.28814697265625	42.72454833984375
1939/256.0968mz/5.39min	158.79457092285156	114.70286560058594	14.154906272888184	84.95502471923828	49.25414276123047	78.20636749267578	160.09059143066406	181.68402099609375	47.56932830810547	8.69741439819336		23.641815185546875
1940/637.3795mz/9.07min			76.78852844238281							75.41346740722656	79.61193084716797	89.420654296875
1941/682.3931mz/9.62min	74.933837890625	38.09073257446289		90.77131652832031	108.37438201904297	143.84002685546875	16.098052978515625	10.009899139404297	81.25030517578125
1942/399.3256mz/11.95min	11.878518104553223		73.23362731933594						5.95794677734375	102.75189971923828	139.83351135253906	82.90592193603516
1943/511.1122mz/3.49min	66.31936645507812	114.63574981689453	58.586090087890625	103.69673919677734	35.097476959228516	86.35052490234375	120.42613983154297	120.58716583251953	77.88070678710938	7.0107316970825195		15.4261474609375
1944/483.3037mz/7.63min	111.48908233642578	86.13776397705078		60.06175994873047	49.08979797363281	64.5311050415039	82.06455993652344	87.24932861328125	73.27932739257812
1945/493.2447mz/5.60min	78.99462890625	70.92247772216797	31.17162322998047	107.816650390625	76.2193603515625	85.2957992553711	85.45238494873047	82.08879089355469	101.62522888183594	51.337974548339844	56.21543884277344	54.38239288330078
1946/284.1395mz/4.22min	78.9743881225586	67.39242553710938	129.49746704101562	58.84405517578125	44.132259368896484	66.51093292236328	68.68771362304688	78.74251556396484	76.36885833740234	112.43101501464844	111.48680877685547	113.95941162109375
1947/126.0548mz/0.59min	67.05144500732422	77.65850067138672	156.95262145996094	68.90478515625	39.59502410888672	87.49263000488281	70.5950927734375	69.04798889160156	77.44967651367188	131.33917236328125	138.05661010742188	170.20130920410156
1948/281.2481mz/9.77min			84.19078063964844							70.86228942871094	65.9662094116211	109.6507339477539
1949/279.0914mz/1.72min	54.95804214477539	43.935264587402344	657.014404296875	60.34077453613281	36.6435661315918	57.48995590209961	100.91073608398438	9.133914947509766	94.60149383544922	706.6967163085938	787.5140380859375	785.4437866210938
1950/589.4649mz/12.58min		139.1563720703125		76.96658325195312		428.9854431152344	77.9698486328125	338.6254577636719	54.50705337524414	5.044272422790527	14.622878074645996
1951/527.1600mz/1.31min			76.47956085205078							71.6965560913086	78.39275360107422	80.06710052490234
1952/654.3608mz/11.80min	57.431236267089844	52.56190872192383		137.72203063964844	336.1539001464844	198.74325561523438	38.645172119140625	52.237483978271484	97.33255767822266
1953/263.9954mz/1.95min	76.51029968261719	74.89997100830078					87.68875885009766	78.07948303222656
1954/496.1297mz/4.73min	103.63565826416016	104.51408386230469		42.277565002441406	49.52680587768555	42.654666900634766	96.71592712402344	98.32489013671875	57.634132385253906
1955/738.4189mz/10.24min	355.6916809082031	133.90960693359375		62.06206512451172	80.52166748046875	73.81554412841797	89.42762756347656	28.066848754882812	50.11235427856445
1956/608.3921mz/11.38min	210.04440307617188	167.7406005859375	18.385639190673828	97.03312683105469	26.130462646484375	63.247859954833984	64.9760971069336	103.00923156738281	77.0993423461914		93.52376556396484	8.663325309753418
1957/638.1659mz/3.12min	83.34683990478516	68.165283203125	127.63591766357422	72.44717407226562	60.38491439819336	70.56321716308594	77.1303939819336	76.86939239501953	73.84593200683594	121.20128631591797	121.47234344482422	115.98423767089844
1958/910.4319mz/6.34min			71.83136749267578							83.86868286132812	65.11824035644531	81.61746978759766
1959/512.4158mz/10.44min	75.4684829711914	35.013023376464844	146.92300415039062	31.793560028076172	76.45686340332031		105.97063446044922	16.007652282714844	68.0588150024414	146.06385803222656	138.57211303710938	177.70843505859375
1960/227.1275mz/3.91min	74.2362289428711	76.79916381835938		85.8116683959961	88.85591888427734	63.94174575805664	76.28250122070312	73.51483917236328	81.72034454345703		5.824583530426025
1961/165.0757mz/0.58min	115.17221069335938	84.83069610595703		71.47180938720703	61.238975524902344	59.11406326293945	95.74151611328125	71.91351318359375	80.60730743408203
1962/669.4196mz/11.82min	76.19466400146484	17.588830947875977	361.5880126953125		12.819998741149902	10.727660179138184	18.678916931152344			310.23199462890625	197.36170959472656	426.03668212890625
1963/935.5360mz/10.39min			103.44915771484375			14.145500183105469			11.100275039672852	72.67311096191406	169.7728729248047	79.54244995117188
1964/330.3367mz/8.74min	47.00728225708008	53.449684143066406	150.3277130126953	63.903987884521484	69.8692626953125	75.77985382080078	86.07621765136719	68.76445770263672	76.24889373779297	283.7310485839844	169.22210693359375	272.5113525390625
1965/284.0990mz/0.97min	98.68948364257812	90.94403839111328	41.34583282470703	109.88365936279297	110.35330200195312	83.83785247802734	68.11151123046875	67.1085433959961	92.04680633544922	14.422128677368164	36.360328674316406	18.980899810791016
1966/207.0175mz/11.23min	381.2467041015625	48.716773986816406	143.54742431640625	19.79452896118164	29.188148498535156	27.284311294555664	237.97618103027344	32.03441619873047	27.49004364013672	180.05413818359375	231.22906494140625	103.21928405761719
1967/356.2545mz/4.60min	97.01692962646484	76.54914855957031	32.78071212768555	89.07174682617188	75.26746368408203	80.28362274169922	72.74827575683594	98.16355895996094	83.57743835449219	56.37983703613281	59.9989013671875	71.77233123779297
1968/226.1801mz/5.94min	51.59376525878906	50.815006256103516	147.87879943847656	104.00341033935547	81.86026000976562	69.92308807373047	34.665626525878906	43.30727767944336	38.20685577392578	89.0700912475586	90.21083068847656	105.65422821044922
1969/566.2036mz/3.85min	76.05424499511719	64.74517059326172	242.25698852539062	73.66649627685547	56.53268814086914	72.67635345458984	75.54151153564453	70.2734146118164	77.97285461425781	213.63925170898438	247.97767639160156	239.6954803466797
1970/286.2744mz/10.47min			72.15092468261719							69.87362670898438	79.41801452636719	91.65108489990234
1971/381.1559mz/6.66min	72.38225555419922	45.52385330200195	198.42263793945312	80.8642578125	54.25456237792969	43.543785095214844	56.1580696105957	61.10906982421875	79.13961791992188	141.5686492919922	192.71839904785156	219.899169921875
1972/354.1417mz/4.82min			105.72015380859375	10.43789005279541	6.079334259033203				6.707283973693848	92.51568603515625	75.75267028808594	82.22969818115234
1973/337.1275mz/3.13min	78.19145965576172	57.73173141479492	79.20983123779297	82.81781768798828	64.87939453125	73.18894958496094	81.94300079345703	69.14894104003906	74.90581512451172	92.341796875	70.42363739013672	76.52009582519531
1974/469.2138mz/7.87min	57.052486419677734	49.65662384033203		75.49156188964844	51.416709899902344	89.2472915649414	80.22290802001953	81.35379028320312	75.9192123413086
1975/202.1187mz/3.45min			79.17594909667969							70.95067596435547	72.19314575195312	90.81025695800781
1976/440.1931mz/6.59min	85.77413177490234	74.72331237792969	84.63697052001953	76.20355987548828	49.1589469909668	75.09309387207031	67.85911560058594	67.29861450195312	70.3366928100586	85.38523864746094	112.00621032714844	121.23966979980469
1977/620.8798mz/11.57min		75.84650421142578		73.1988296508789	71.79923248291016	75.84320068359375	75.62826538085938	87.07792663574219	74.86951446533203
1978/477.2379mz/3.12min			56.954002380371094							94.1763687133789	73.9074935913086	77.30851745605469
1979/508.1733mz/2.43min	83.24710083007812	63.81721115112305	213.37493896484375	71.36063385009766	55.89136505126953	46.92621994018555	60.106109619140625	49.73667907714844	79.82249450683594	228.31204223632812	254.95062255859375	260.2071533203125
1980/411.0940mz/9.78min	49.147605895996094	80.13731384277344	40.79592514038086	79.6575927734375	80.84346771240234	71.30260467529297	83.80318450927734	86.97125244140625	83.9577407836914	59.80933380126953	39.78229522705078	46.3013916015625
1981/365.1491mz/4.86min	91.9256820678711	79.25703430175781	86.33953857421875	69.50125885009766	70.63372039794922	52.12425994873047	79.1637191772461	76.55470275878906	65.93218231201172	57.36724090576172	75.52700805664062	75.4241714477539
1982/244.0428mz/5.73min	75.93788146972656	74.96263885498047		87.7044448852539	70.85804748535156	70.92745971679688	80.99520874023438	73.31307220458984	83.34666442871094
1983/387.0202mz/4.34min			75.42765045166016			4.75944185256958				94.95484161376953	69.53093719482422	75.52517700195312
1984/298.1163mz/3.23min	80.14254760742188	60.892799377441406	241.66998291015625	67.70501708984375	56.989768981933594	61.244850158691406	70.91500091552734	53.486351013183594	79.93091583251953	247.1035614013672	285.72308349609375	299.8844299316406
1985/480.5499mz/11.98min			75.42045593261719							129.9611358642578		35.0382194519043
1986/575.4270mz/11.47min		54.585418701171875		93.94454956054688	101.20021057128906	99.93675231933594	56.795127868652344	54.5129508972168	99.13114929199219		6.978344917297363
1987/326.1627mz/11.28min			83.81440734863281							64.76809692382812	66.91107940673828	96.5139389038086
1988/273.1635mz/6.62min	114.98103332519531	85.30723571777344		58.39093017578125	50.021080017089844	65.61466217041016	108.82086944580078	84.93050384521484	48.24369812011719
1989/187.0576mz/0.57min	84.38047790527344	75.74146270751953		86.47891235351562	57.98725891113281	69.14604187011719	90.06729888916016	74.67652893066406	68.92192077636719
1990/417.2424mz/11.19min	75.27562713623047	84.8620834350586	70.99748229980469	91.30037689208984	52.96293640136719	54.796478271484375	78.59469604492188	60.18864059448242	62.2947998046875	74.99634552001953	85.65764617919922	88.60585021972656
1991/258.1126mz/5.33min	83.20697021484375	61.63151168823242		67.7628173828125	46.43022918701172	79.54370880126953	87.02947235107422	97.62882995605469	70.61663818359375
1992/487.3202mz/10.18min	115.6163101196289	105.90984344482422		33.169288635253906	58.076698303222656	61.68965530395508	88.38560485839844	130.20919799804688	39.19257736206055
1993/359.1039mz/3.65min	55.806739807128906	80.61166381835938		93.98439025878906	81.00140380859375	71.40547943115234	34.72528076171875	78.54802703857422	67.15767669677734
1994/165.0547mz/4.26min	92.41163635253906	70.94586944580078		67.10236358642578	65.42320251464844	83.04597473144531	79.00049591064453	67.08267211914062	82.18268585205078
1995/677.3727mz/8.68min			71.27949523925781							65.95941925048828	78.65980529785156	86.13189697265625
1996/273.1673mz/4.23min	44.11769104003906	50.13818359375	79.70851135253906	53.527610778808594	54.864898681640625	82.4544677734375	21.623817443847656	69.98558044433594	87.64662170410156	109.61739349365234	91.3367691040039	79.73780822753906
1997/787.6120mz/11.68min	93.74229431152344	375.86505126953125		36.032867431640625	25.810304641723633	25.673145294189453	387.4476623535156	698.1064453125	55.949466705322266
1998/745.5842mz/11.52min				42.898197174072266	81.3085708618164	68.12324523925781	82.70187377929688	116.6376953125	53.69033432006836
[truncated: 3,307 more rows]

## Sheet: 2.Significant_features_SIRIUS
ID	mz	min	FC	log2FoldChange	p.ajusted	neg_log10_pvalue	sig	short_feature	molecularFormula	adduct	NPC.pathway	NPC.pathway.Probability	NPC.superclass	NPC.superclass.Probability	NPC.class	NPC.class.Probability	ClassyFire.most.specific.class	ClassyFire.most.specific.class.Probability	ClassyFire.level.5	ClassyFire.level.5.Probability	ClassyFire.subclass	ClassyFire.subclass.Probability	ClassyFire.class	ClassyFire.class.Probability	ClassyFire.superclass	ClassyFire.superclass.probability	ClassyFire.all.classifications
74	210.022	3.69	2.1838	1.1269	0.00051573	3.2876	Up	210.0220mz/3.69min	C9H7NO3S	[M + H]+	Alkaloids	0.565436840057373	Anthranilic acid alkaloids	0.602661073207855	Simple phenolic acids	0.151432752609253	Benzothiazoles	0.561685681343079		NA		NA	Benzothiazoles	0.561685681343079	Organoheterocyclic compounds	0.955495893955231	Organic compounds; Organoheterocyclic compounds; Organosulfur compounds; Organic acids and derivatives; Carboxylic acids and derivatives; Organonitrogen compounds; Benzothiazoles; Organooxygen compounds; Azoles; Monocarboxylic acids and derivatives; Thioethers; Carboxylic acids; Carbonyl compounds; Benzenoids; Alkylarylthioethers; Organic oxides; Azacyclic compounds; Heteroaromatic compounds; Hyd…
86	282.279	11.51	0.29732	-1.7499	0.04025	1.3952	Down	282.2793mz/11.51min	C18H35NO	[M + H]+	Fatty acids	0.912751972675323	Fatty amides	0.954343199729919	N-acyl amines	0.86881959438324	Lipids and lipid-like molecules	0.57979029417038		NA		NA		NA	Lipids and lipid-like molecules	0.57979029417038	Organic compounds; Lipids and lipid-like molecules; Organic acids and derivatives; Carboxylic acids and derivatives; Organonitrogen compounds; Organooxygen compounds; Carboxylic acid amides; Carboxylic acid derivatives; Secondary carboxylic acid amides; Carbonyl compounds; Organic oxides; Hydrocarbon derivatives; Organopnictogen compounds; Organic oxygen compounds; Organic nitrogen compounds; Che…
101	454.293	9.17	2.683	1.4238	0.00565	2.248	Up	454.2929mz/9.17min	C21H44NO7P	[M + H]+	Fatty acids	0.998710751533508	Glycerophospholipids	0.998843908309937	Glycerophosphoethanolamines	0.990693032741547	Amino acids and derivatives	0.994379818439484	Amino acids and derivatives	0.994379818439484	Amino acids, peptides, and analogues	0.994176149368286	Carboxylic acids and derivatives	0.999170899391174	Organic acids and derivatives	0.999995112419128	Organic compounds; Lipids and lipid-like molecules; Amino acids, peptides, and analogues; Alcohols and polyols; Glycerophospholipids; Organic acids and derivatives; Carboxylic acids and derivatives; Organonitrogen compounds; Organooxygen compounds; Fatty acid esters; Amino acids and derivatives; Organic phosphoric acids and derivatives; Phosphate esters; Monoalkylamines; Carboxylic acid derivativ…
153	625.515	11.06	0.13789	-2.8585	0.035261	1.4527	Down	625.5152mz/11.06min	C36H68N2O6	[M + H]+	Fatty acids	0.17743219435215	Linear polyketides	0.147976070642471	Cholane steroids	0.197009176015854	Amino acids and derivatives	0.551438570022583	Amino acids and derivatives	0.551438570022583	Amino acids, peptides, and analogues	0.541514277458191	Carboxylic acids and derivatives	0.92142915725708	Organic acids and derivatives	0.971430003643036	Organic compounds; Organoheterocyclic compounds; Lipids and lipid-like molecules; Amino acids, peptides, and analogues; Alcohols and polyols; Organic acids and derivatives; Carboxylic acids and derivatives; Organonitrogen compounds; Primary alcohols; Organooxygen compounds; Fatty acid esters; Amino acids and derivatives; Carboxylic acid amides; Carboxylic acid derivatives; Carboxylic acid esters;…
161	210.022	3.83	2.0522	1.0372	0.00083397	3.0789	Up	210.0220mz/3.83min	C4H5N5O4	[M + Na]+	Alkaloids	0.711332261562347	Pseudoalkaloids	0.705207228660583	Purine alkaloids	0.795590221881866	Alpha amino acids and derivatives	0.920774638652802	Amino acids and derivatives	0.874943852424622	Amino acids, peptides, and analogues	0.883631706237793	Carboxylic acids and derivatives	0.852873742580414	Organic acids and derivatives	0.969623863697052	Organic compounds; Organoheterocyclic compounds; Amino acids, peptides, and analogues; Alpha amino acids and derivatives; Pyrimidines and pyrimidine derivatives; Triazoles; Organic acids and derivatives; Carboxylic acids and derivatives; Organonitrogen compounds; Organooxygen compounds; Amino acids and derivatives; Azoles; Monocarboxylic acids and derivatives; Carboxylic acids; Diazines; Carbonyl…
240	659.461	13.84	0.39544	-1.3385	0.01671	1.777	Down	659.4609mz/13.84min	C41H64O5	[M + Na]+	Terpenoids	0.725561857223511	Triterpenoids	0.917659878730774	Diacylglycerols	0.290822386741638	Triterpenoids	0.793835043907166		NA	Triterpenoids	0.793835043907166	Prenol lipids	0.786472380161285	Lipids and lipid-like molecules	0.983045220375061	Organic compounds; Lipids and lipid-like molecules; Prenol lipids; Organic acids and derivatives; Carboxylic acids and derivatives; Organooxygen compounds; Fatty acid esters; Carboxylic acid derivatives; Carboxylic acids; Carboxylic acid esters; Triterpenoids; Carbonyl compounds; Fatty Acyls; Organic oxides; Hydrocarbon derivatives; Organic oxygen compounds; Chemical entities
309	466.293	8.81	0.39678	-1.3336	0.0097576	2.0107	Down	466.2929mz/8.81min	C22H44NO7P	[M + H]+	Fatty acids	0.998181104660034	Glycerophospholipids	0.998207330703735	Glycerophosphoethanolamines	0.994783461093903	Amino acids and derivatives	0.986680746078491	Amino acids and derivatives	0.986680746078491	Amino acids, peptides, and analogues	0.987090945243835	Carboxylic acids and derivatives	0.99899834394455	Organic acids and derivatives	0.999973654747009	Organic compounds; Lipids and lipid-like molecules; Amino acids, peptides, and analogues; Alcohols and polyols; Glycerophospholipids; Organic acids and derivatives; Carboxylic acids and derivatives; Organonitrogen compounds; Organooxygen compounds; Fatty acid esters; Amino acids and derivatives; Organic phosphoric acids and derivatives; Phosphate esters; Monoalkylamines; Carboxylic acid derivativ…
332	621.517	11.24	0.10692	-3.2254	0.017461	1.7579	Down	621.5166mz/11.24min	NA	NA	NA	NA	NA	NA	NA	NA	NA	NA	NA	NA	NA	NA	NA	NA	NA	NA	NA
348	208.097	4.24	2.8357	1.5037	0.00052096	3.2832	Up	208.0969mz/4.24min	C11H13NO3	[M + H]+	Amino acids and Peptides	0.974425196647644	Small peptides	0.994906961917877	Dipeptides	0.997534513473511	Phenylalanine and derivatives	0.999975204467773	Amino acids and derivatives	0.980105102062225	Amino acids, peptides, and analogues	0.97801810503006	Carboxylic acids and derivatives	0.99992048740387	Organic acids and derivatives	0.999997138977051	Organic compounds; Amino acids, peptides, and analogues; Alpha amino acids and derivatives; Phenethylamines; Amphetamines and derivatives; Phenylpropanoids and polyketides; Organic acids and derivatives; Carboxylic acids and derivatives; Organonitrogen compounds; Organooxygen compounds; Amino acids and derivatives; Carboxylic acid amides; Carboxylic acid derivatives; Monocarboxylic acids and deri…
409	408.188	4.03	0.35726	-1.4849	0.00056615	3.2471	Down	408.1878mz/4.03min	C18H25N5O6	[M + H]+	Alkaloids	0.797386705875397	Pseudoalkaloids (transamidation)	0.705894649028778	Purine alkaloids	0.7197545170784	Glycosyl compounds	0.783807873725891	Glycosyl compounds	0.783807873725891	Carbohydrates and carbohydrate conjugates	0.954673886299133	Organooxygen compounds	1	Organic oxygen compounds	1	Organic compounds; Organoheterocyclic compounds; Carbohydrates and carbohydrate conjugates; Pyrimidines and pyrimidine derivatives; Imidazoles; Alcohols and polyols; Purines and purine derivatives; Ethers; Organonitrogen compounds; Primary alcohols; Organooxygen compounds; Azoles; Aminopyrimidines and derivatives; Diazines; Monosaccharides; Acetals; Secondary alcohols; Imidazopyrimidines; Oxanes;…
439	455.296	9.18	2.7354	1.4518	0.0043505	2.3615	Up	455.2961mz/9.18min	C15H39N10O4P	[M + H]+	Alkaloids	0.202312782406807	Pseudoalkaloids	0.297702759504318	Polyamines	0.143212467432022	Azoles	0.695267260074615		NA		NA	Azoles	0.695267260074615	Organoheterocyclic compounds	0.867558836936951	Organic compounds; Organoheterocyclic compounds; Organic acids and derivatives; Organonitrogen compounds; Organophosphorus compounds; Organic phosphonic acids and derivatives; Azoles; Monoalkylamines; Quaternary ammonium salts; Organic phosphonic acids; Amines; Primary amines; Organic oxides; Azacyclic compounds; Heteroaromatic compounds; Hydrocarbon derivatives; Tetraalkylammonium salts; Organop…
457	382.154	5.95	6.1188	2.6132	5.7115e-05	4.2433	Up	382.1545mz/5.95min	C21H27O4	[M + K]+	Terpenoids	0.698311805725098	Diterpenoids	0.342512100934982	Pregnane steroids	0.341198414564133	Cyclic alcohols and derivatives	0.554945528507233	Cyclic alcohols and derivatives	0.554945528507233	Alcohols and polyols	0.76701158285141	Organooxygen compounds	0.999751508235931	Organic oxygen compounds	0.999956130981445	Organic compounds; Ketones; Alcohols and polyols; Organooxygen compounds; Cyclic alcohols and derivatives; Secondary alcohols; Carbonyl compounds; Organic oxides; Oxacyclic compounds; Hydrocarbon derivatives; Organic oxygen compounds; Chemical entities
482	637.479	13.83	0.3548	-1.4949	0.0044966	2.3471	Down	637.4787mz/13.83min	C36H64N2O7	[M + H]+	Polyketides	0.97625207901001	Oligopeptides	0.570520579814911	Lipopeptides	0.579350590705872	Alpha amino acid esters	0.592863261699677	Amino acids and derivatives	0.74724406003952	Amino acids, peptides, and analogues	0.785908341407776	Carboxylic acids and derivatives	0.999563872814178	Organic acids and derivatives	0.999986171722412	Organic compounds; Organoheterocyclic compounds; Amino acids, peptides, and analogues; Lactones; Alpha amino acids and derivatives; Alcohols and polyols; Macrolides and analogues; Lactams; Phenylpropanoids and polyketides; Organic acids and derivatives; Carboxylic acids and derivatives; Organonitrogen compounds; Primary alcohols; Organooxygen compounds; Dicarboxylic acids and derivatives; Amino a…
490	166.086	4.24	2.8459	1.5089	0.00028984	3.5378	Up	166.0862mz/4.24min	C9H11NO2	[M + H]+	Amino acids and Peptides	0.944818735122681	Small peptides	0.963965356349945	Aminoacids	0.913526892662048	Phenylalanine and derivatives	0.965276837348938	Amino acids and derivatives	0.911441802978516	Amino acids, peptides, and analogues	0.916264653205872	Carboxylic acids and derivatives	0.996396481990814	Organic acids and derivatives	0.998457551002502	Organic compounds; Amino acids, peptides, and analogues; Alpha amino acids and derivatives; Phenethylamines; Amphetamines and derivatives; Phenylpropanoids and polyketides; Organic acids and derivatives; Carboxylic acids and derivatives; Organonitrogen compounds; Organooxygen compounds; Amino acids and derivatives; Monoalkylamines; Monocarboxylic acids and derivatives; Carboxylic acids; Carbonyl …
495	352.162	3.12	0.41581	-1.266	0.00056615	3.2471	Down	352.1616mz/3.12min	C15H21N5O5	[M + H]+	Alkaloids	0.71791136264801	Pseudoalkaloids	0.512600600719452	Purine alkaloids	0.609859049320221	Purine nucleosides	0.999837279319763		NA		NA	Purine nucleosides	0.999837279319763	Nucleosides, nucleotides, and analogues	0.997078537940979	Organic compounds; Organoheterocyclic compounds; Carbohydrates and carbohydrate conjugates; Pyrimidines and pyrimidine derivatives; Imidazoles; Alcohols and polyols; Purines and purine derivatives; Organonitrogen compounds; Primary alcohols; Nucleosides, nucleotides, and analogues; Organooxygen compounds; Azoles; Purine nucleosides; Aminopyrimidines and derivatives; Diazines; Pentoses; Monosaccha…
506	773.602	11.58	5.7852	2.5324	0.034769	1.4588	Up	773.6021mz/11.58min	NA	NA	NA	NA	NA	NA	NA	NA	NA	NA	NA	NA	NA	NA	NA	NA	NA	NA	NA
528	256.01	4.52	0.28724	-1.7997	0.0030345	2.5179	Down	256.0098mz/4.52min	C10H9NO3S2	[M + H]+	Alkaloids	0.931033372879028	Anthranilic acid alkaloids	0.912487804889679	Phenazine alkaloids	0.36562705039978	Benzothiazoles	0.998191177845001		NA		NA	Benzothiazoles	0.998191177845001	Organoheterocyclic compounds	0.995852470397949	Organic compounds; Organoheterocyclic compounds; Organosulfur compounds; Thiazoles; Alkyl aryl ethers; Organic acids and derivatives; Carboxylic acids and derivatives; Organonitrogen compounds; Benzothiazoles; Organooxygen compounds; Azoles; Monocarboxylic acids and derivatives; Thioethers; Carboxylic acids; Carbonyl compounds; Benzenoids; Sulfenyl compounds; Organic oxides; Azacyclic compounds; …
531	438.181	7.08	3.4903	1.8034	6.1582e-05	4.2105	Up	438.1807mz/7.08min	C24H31O5	[M + K]+	Terpenoids	0.497734129428864	Meroterpenoids	0.338399231433868	Simple coumarins	0.259092837572098	Alkyl aryl ethers	0.534408509731293	Alkyl aryl ethers	0.534408509731293	Ethers	0.570086479187012	Organooxygen compounds	0.999993801116943	Organic oxygen compounds	1	Organic compounds; Organoheterocyclic compounds; Lipids and lipid-like molecules; Ketones; Alkyl aryl ethers; Ethers; Organic acids and derivatives; Organooxygen compounds; Carbonyl compounds; Organic oxides; Oxacyclic compounds; Hydrocarbon derivatives; Organic oxygen compounds; Chemical entities
548	162.091	4.24	2.6992	1.4325	0.00051573	3.2876	Up	162.0913mz/4.24min	C10H11NO	[M + H]+	Alkaloids	0.960722148418427	Tryptophan alkaloids	0.565496683120728	Simple indole alkaloids	0.79008537530899	Indoles and derivatives	0.639385759830475		NA		NA	Indoles and derivatives	0.639385759830475	Organoheterocyclic compounds	0.394113779067993	Organic compounds; Indoles and derivatives; Organic acids and derivatives; Carboxylic acids and derivatives; Organonitrogen compounds; Organooxygen compounds; Carboxylic acid amides; Carboxylic acid derivatives; Carbonyl compounds; Benzene and substituted derivatives; Benzenoids; Acetamides; Organic oxides; Hydrocarbon derivatives; Organopnictogen compounds; Organic oxygen compounds; Organic nitr…
552	620.393	10.52	0.24257	-2.0435	0.0051217	2.2906	Down	620.3925mz/10.52min	C31H58NO9P	[M + H]+	Fatty acids	0.997541189193726	Glycerophospholipids	0.999757468700409	Oxidized glycerophospholipids	0.589021384716034	Phosphatidylethanolamines	0.949663639068604	Phosphatidylethanolamines	0.949663639068604	Glycerophosphoethanolamines	0.9391970038414	Glycerophospholipids	0.999922037124634	Lipids and lipid-like molecules	0.999003708362579	Organic compounds; Lipids and lipid-like molecules; Amino acids, peptides, and analogues; Alcohols and polyols; Glycerophospholipids; Organic acids and derivatives; Carboxylic acids and derivatives; Organonitrogen compounds; Organooxygen compounds; Fatty acid esters; Dicarboxylic acids and derivatives; Amino acids and derivatives; Organic phosphoric acids and derivatives; Phosphate esters; Monoal…
595	627.529	11.08	0.14594	-2.7766	0.029119	1.5358	Down	627.5288mz/11.08min	C36H70N2O6	[M + H]+	Fatty acids	0.888751208782196	Fatty amides	0.517636716365814	Ceramides	0.714014112949371	Alpha amino acid esters	0.908685982227325	Amino acids and derivatives	0.995840311050415	Amino acids, peptides, and analogues	0.996700704097748	Carboxylic acids and derivatives	0.999989032745361	Organic acids and derivatives	0.999999165534973	Organic compounds; Lipids and lipid-like molecules; Amino acids, peptides, and analogues; Alpha amino acids and derivatives; Alcohols and polyols; Organic acids and derivatives; Carboxylic acids and derivatives; Organonitrogen compounds; Primary alcohols; Organooxygen compounds; Fatty acid esters; Fatty amides; Amino acids and derivatives; Alpha amino acid esters; Hydroxy acids and derivatives; C…
626	592.361	9.34	0.097308	-3.3613	0.015917	1.7981	Down	592.3610mz/9.34min	C31H49N3O8	[M + H]+	Polyketides	0.98841780424118	Oligopeptides	0.676174223423004	Depsipeptides	0.850721657276154	Macrolide lactams	0.504195034503937		NA		NA	Macrolide lactams	0.504195034503937	Phenylpropanoids and polyketides	0.975776255130768	Organic compounds; Organoheterocyclic compounds; Lactones; Oxazoles; Ketones; Macrolides and analogues; Ethers; Phenylpropanoids and polyketides; Organic acids and derivatives; Carboxylic acids and derivatives; Organonitrogen compounds; Organooxygen compounds; Azoles; Carboxylic acid amides; Carboxylic acid derivatives; Monocarboxylic acids and derivatives; Carboxylic acid esters; Secondary alcoh…
638	609.396	11.01	2.3987	1.2623	0.0074991	2.125	Up	609.3962mz/11.01min	NA	NA	NA	NA	NA	NA	NA	NA	NA	NA	NA	NA	NA	NA	NA	NA	NA	NA	NA
663	336.167	4.16	2.7416	1.455	0.0013173	2.8803	Up	336.1667mz/4.16min	C15H21N5O4	[M + H]+	Alkaloids	0.712001323699951	Nucleosides	0.662940204143524	Purine alkaloids	0.553941488265991	Purine nucleosides	0.999954462051392		NA		NA	Purine nucleosides	0.999954462051392	Nucleosides, nucleotides, and analogues	0.998956918716431	Organic compounds; Organoheterocyclic compounds; Carbohydrates and carbohydrate conjugates; Pyrimidines and pyrimidine derivatives; Imidazoles; Alcohols and polyols; Purines and purine derivatives; Organonitrogen compounds; Primary alcohols; Nucleosides, nucleotides, and analogues; Organooxygen compounds; Azoles; Purine nucleosides; Aminopyrimidines and derivatives; Diazines; Pentoses; Monosaccha…
671	211.025	3.69	2.3846	1.2538	0.00047884	3.3198	Up	211.0251mz/3.69min	C9H6O6	[M + H]+	Shikimates and Phenylpropanoids	0.86136394739151	Phenolic acids (C6-C1)	0.913117349147797	Simple phenolic acids	0.749362945556641	Benzofuranones	0.567127466201782		NA	Benzofuranones	0.567127466201782	Benzofurans	0.781358897686005	Organoheterocyclic compounds	0.220144227147102	Organic compounds; Benzoic acids and derivatives; Organic acids and derivatives; Carboxylic acids and derivatives; Benzofurans; Benzoyl derivatives; Organooxygen compounds; Dicarboxylic acids and derivatives; Carboxylic acids; Benzofuranones; Benzene and substituted derivatives; Benzenoids; Benzoic acids; Organic oxides; Hydrocarbon derivatives; Organic oxygen compounds; Chemical entities
685	687.515	10.79	0.01582	-5.9821	0.0043005	2.3665	Down	687.5147mz/10.79min	C40H72O7	[M + Na]+	Fatty acids	0.993368685245514	Glycerolipids	0.984015345573425	Diacylglycerols	0.691769421100616	Triacylglycerols	0.992009401321411	Triacylglycerols	0.992009401321411	Triradylcglycerols	0.961658954620361	Glycerolipids	0.998079657554626	Lipids and lipid-like molecules	0.983856678009033	Organic compounds; Lipids and lipid-like molecules; Alcohols and polyols; Glycerolipids; Organic acids and derivatives; Carboxylic acids and derivatives; Primary alcohols; Organooxygen compounds; Fatty acid esters; Carboxylic acid derivatives; Triacylglycerols; Carboxylic acid esters; 1,2-diacylglycerols; Carbonyl compounds; Tricarboxylic acids and derivatives; Diradylglycerols; Triradylcglycerol…
696	590.382	10.98	2.1429	1.0996	0.0030345	2.5179	Up	590.3816mz/10.98min	C30H56NO8P	[M + H]+	Fatty acids	0.994238138198853	Glycerophospholipids	0.999547064304352	Glycerophosphoethanolamines	0.523906350135803	Phosphatidylethanolamines	0.5455122590065	Phosphatidylethanolamines	0.5455122590065	Glycerophosphoethanolamines	0.69431346654892	Glycerophospholipids	0.997267603874207	Lipids and lipid-like molecules	0.999168634414673	Organic compounds; Lipids and lipid-like molecules; Amino acids, peptides, and analogues; Glycerophospholipids; Organic acids and derivatives; Carboxylic acids and derivatives; Organonitrogen compounds; Organooxygen compounds; Fatty acid esters; Dicarboxylic acids and derivatives; Amino acids and derivatives; Organic phosphoric acids and derivatives; Phosphate esters; Carboxylic acid derivatives;…
709	630.375	10.98	2.1038	1.073	0.0047077	2.3272	Up	630.3745mz/10.98min	C30H58NO9P	[M + Na]+	Fatty acids	0.999265611171722	Glycerophospholipids	0.999947547912598	Glycerophosphoethanolamines	0.740945339202881	Phosphatidylethanolamines	0.932294845581055	Phosphatidylethanolamines	0.932294845581055	Glycerophosphoethanolamines	0.975400924682617	Glycerophospholipids	0.999966144561768	Lipids and lipid-like molecules	0.999524354934692	Organic compounds; Lipids and lipid-like molecules; Amino acids, peptides, and analogues; Glycerophospholipids; Organic acids and derivatives; Carboxylic acids and derivatives; Organonitrogen compounds; Organooxygen compounds; Fatty acid esters; Dicarboxylic acids and derivatives; Amino acids and derivatives; Organic phosphoric acids and derivatives; Phosphate esters; Monoalkylamines; Carboxylic …
731	147.091	3.51	0.010905	-6.5189	3.6834e-06	5.4337	Down	147.0915mz/3.51min	C9H10N2	[M + H]+	Alkaloids	0.994495689868927	Tryptophan alkaloids	0.478299498558044	Pyridine alkaloids	0.268230080604553	Benzimidazoles	0.515571355819702		NA		NA	Benzimidazoles	0.515571355819702	Organoheterocyclic compounds	0.995770156383514	Organic compounds; Organoheterocyclic compounds; Organonitrogen compounds; Benzimidazoles; Azoles; Benzenoids; Azacyclic compounds; Heteroaromatic compounds; Hydrocarbon derivatives; Organopnictogen compounds; Organic nitrogen compounds; Chemical entities
757	467.373	10.97	2.1001	1.0705	0.0052552	2.2794	Up	467.3732mz/10.97min	C28H50O5	[M + H]+	Fatty acids	0.791600108146667	Glycerolipids	0.190124034881592	Diacylglycerols	0.335786193609238	1,2-diacylglycerols	0.642240285873413	Diacylglycerols	0.154998496174812	Diradylglycerols	0.0761594995856285	Glycerolipids	0.420119047164917	Lipids and lipid-like molecules	0.880437076091766	Organic compounds; Lipids and lipid-like molecules; Organic acids and derivatives; Carboxylic acids and derivatives; Organooxygen compounds; Fatty acid esters; Dicarboxylic acids and derivatives; Carboxylic acid derivatives; Carboxylic acids; Carboxylic acid esters; 1,2-diacylglycerols; Carbonyl compounds; Fatty Acyls; Organic oxides; Hydrocarbon derivatives; Organic oxygen compounds; Chemical en…
780	540.258	5.34	0.49923	-1.0022	0.039338	1.4052	Down	540.2575mz/5.34min	C23H42NO11P	[M + H]+	Fatty acids	0.990036368370056	Glycerophospholipids	0.991626620292664	Glycerophosphoserines	0.491294205188751	1-acyl-glycerol-3-phosphoserines	0.718258142471313	Lysophosphatidylserines	0.873657166957855	Glycerophosphoserines	0.959072887897491	Glycerophospholipids	0.999516010284424	Lipids and lipid-like molecules	0.999624133110046	Organic compounds; Lipids and lipid-like molecules; Amino acids, peptides, and analogues; Alcohols and polyols; Glycerophospholipids; Organic acids and derivatives; Carboxylic acids and derivatives; Organonitrogen compounds; Organooxygen compounds; Fatty acid esters; Dicarboxylic acids and derivatives; Amino acids and derivatives; Organic phosphoric acids and derivatives; Phosphate esters; Monoal…
790	348.054	5.28	129.55	7.0174	0.0013202	2.8794	Up	348.0539mz/5.28min	C8H15N5O8	[M + K]+	Amino acids and Peptides	0.16447801887989	Small peptides	0.635025978088379	Aminoacids	0.419233113527298	Alpha amino acids and derivatives	0.894713759422302	Amino acids and derivatives	0.962811648845673	Amino acids, peptides, and analogues	0.960878670215607	Carboxylic acids and derivatives	0.885685741901398	Organic acids and derivatives	0.996160864830017	Organic compounds; Organoheterocyclic compounds; Amino acids, peptides, and analogues; Alpha amino acids and derivatives; Alcohols and polyols; Organic acids and derivatives; Carboxylic acids and derivatives; Organonitrogen compounds; Organooxygen compounds; Amino acids and derivatives; Monoalkylamines; Carboxylic acids; Orthocarboxylic acid derivatives; Carbonyl compounds; Amines; Primary amines…
806	612.387	10.45	2.4223	1.2764	0.0037507	2.4259	Up	612.3872mz/10.45min	C29H58NO10P	[M + H]+	Fatty acids	0.999187409877777	Glycerophospholipids	0.999816238880157	Oxidized glycerophospholipids	0.61060506105423	Phosphatidylethanolamines	0.925212562084198	Phosphatidylethanolamines	0.925212562084198	Glycerophosphoethanolamines	0.680626928806305	Glycerophospholipids	0.999663114547729	Lipids and lipid-like molecules	0.998807072639465	Organic compounds; Lipids and lipid-like molecules; Amino acids, peptides, and analogues; Glycerophospholipids; Organic acids and derivatives; Carboxylic acids and derivatives; Organonitrogen compounds; Organooxygen compounds; Fatty acid esters; Dicarboxylic acids and derivatives; Amino acids and derivatives; Organic phosphoric acids and derivatives; Phosphate esters; Monoalkylamines; Carboxylic …
811	655.365	8.97	0.29743	-1.7494	0.012916	1.8889	Down	655.3646mz/8.97min	C32H56O12	[M + Na]+	Polyketides	0.971394598484039	Linear polyketides	0.683794617652893	Macrolide lactones	0.660609841346741	Macrolides and analogues	0.534625172615051		NA		NA	Macrolides and analogues	0.534625172615051	Phenylpropanoids and polyketides	0.27023258805275	Organic compounds; Organoheterocyclic compounds; Carbohydrates and carbohydrate conjugates; Lipids and lipid-like molecules; Lactones; Alcohols and polyols; Macrolides and analogues; Ethers; Organic acids and derivatives; Carboxylic acids and derivatives; Primary alcohols; Organooxygen compounds; Fatty acid esters; Carboxylic acid derivatives; Dialkyl ethers; Carboxylic acid esters; Secondary alc…
813	273.163	6.72	2.1002	1.0705	0.0056008	2.2517	Up	273.1632mz/6.72min	C13H24N2O2S	[M + H]+	Alkaloids	0.880244970321655	Lysine alkaloids	0.127414688467979	Pyrrolidine alkaloids	0.0745300725102425	Isothioureas	0.865784823894501		NA		NA	Isothioureas	0.865784823894501	Organosulfur compounds	0.909560561180115	Organic compounds; Organoheterocyclic compounds; Organosulfur compounds; Ethers; Organic acids and derivatives; Organonitrogen compounds; Organooxygen compounds; Thiocarboxylic acids and derivatives; Dialkyl ethers; Isothioureas; Amines; Azacyclic compounds; Hydrocarbon derivatives; Organopnictogen compounds; Organic oxygen compounds; Organic nitrogen compounds; Chemical entities
820	760.586	11.42	11.385	3.5091	0.045772	1.3394	Up	760.5858mz/11.42min	NA	NA	NA	NA	NA	NA	NA	NA	NA	NA	NA	NA	NA	NA	NA	NA	NA	NA	NA
831	611.5	10.91	0.041958	-4.5749	0.01671	1.777	Down	611.4996mz/10.91min	C35H66N2O6	[M + H]+	Fatty acids	0.93169641494751	Sphingolipids	0.259540408849716	Ceramides	0.153203338384628	N-acyl amines	0.752439856529236	N-acyl amines	0.752439856529236	Fatty amides	0.781752943992615	Fatty Acyls	0.982858657836914	Lipids and lipid-like molecules	0.986241936683655	Organic compounds; Organoheterocyclic compounds; Lipids and lipid-like molecules; Alcohols and polyols; Ethers; Organic acids and derivatives; Carboxylic acids and derivatives; Organonitrogen compounds; Primary alcohols; Organooxygen compounds; Fatty acid esters; Fatty amides; Carboxylic acid amides; Carboxylic acid derivatives; N-acyl amines; Secondary alcohols; Secondary carboxylic acid amides;…
832	571.395	10.89	0.40119	-1.3176	0.0070263	2.1533	Down	571.3955mz/10.89min	C30H54N2O8	[M + H]+	Amino acids and Peptides	0.964267313480377	Oligopeptides	0.596862256526947	Lipopeptides	0.743501961231232	Depsipeptides	0.578034520149231		NA	Depsipeptides	0.578034520149231	Peptidomimetics	0.229134991765022	Organic acids and derivatives	0.99999988079071	Organic compounds; Organoheterocyclic compounds; Amino acids, peptides, and analogues; Lactones; Alpha amino acids and derivatives; Alcohols and polyols; Phenylpropanoids and polyketides; Organic acids and derivatives; Carboxylic acids and derivatives; Organonitrogen compounds; Primary alcohols; Organooxygen compounds; Amino acids and derivatives; Alpha amino acid esters; Hydroxy acids and deriva…
867	634.408	10.65	0.41695	-1.262	0.0010802	2.9665	Down	634.4079mz/10.65min	C32H60NO9P	[M + H]+	Fatty acids	0.998915553092957	Glycerophospholipids	0.999967217445374	Glycerophosphoethanolamines	0.734448432922363	Phosphatidylethanolamines	0.960929036140442	Phosphatidylethanolamines	0.960929036140442	Glycerophosphoethanolamines	0.962957978248596	Glycerophospholipids	0.999965906143188	Lipids and lipid-like molecules	0.999322772026062	Organic compounds; Lipids and lipid-like molecules; Amino acids, peptides, and analogues; Glycerophospholipids; Organic acids and derivatives; Carboxylic acids and derivatives; Organonitrogen compounds; Organooxygen compounds; Fatty acid esters; Dicarboxylic acids and derivatives; Amino acids and derivatives; Organic phosphoric acids and derivatives; Phosphate esters; Monoalkylamines; Carboxylic …
871	228.196	6.62	0.17567	-2.5091	0.0095242	2.0212	Down	228.1960mz/6.62min	C13H25NO2	[M + H]+	Terpenoids	0.229942753911018	Sesquiterpenoids	0.337666243314743	Simple amide alkaloids	0.244852945208549	Amino acids and derivatives	0.809540629386902	Amino acids and derivatives	0.809540629386902	Amino acids, peptides, and analogues	0.80887770652771	Carboxylic acids and derivatives	0.866668283939362	Organic acids and derivatives	0.766008019447327	Organic compounds; Amino acids, peptides, and analogues; Organic acids and derivatives; Carboxylic acids and derivatives; Organonitrogen compounds; Organooxygen compounds; Amino acids and derivatives; Monoalkylamines; Carbonyl compounds; Amines; Primary amines; Organic oxides; Hydrocarbon derivatives; Organopnictogen compounds; Organic oxygen compounds; Organic nitrogen compounds; Chemical entiti…
880	330.264	9.73	2.1587	1.1102	0.009858	2.0062	Up	330.2641mz/9.73min	C18H35NO4	[M + H]+	Fatty acids	0.683252274990082	Fatty amides	0.700346887111664	N-acyl amines	0.901391327381134	N-acyl-L-alpha-amino acids	0.556346654891968	Amino acids and derivatives	0.991881549358368	Amino acids, peptides, and analogues	0.991930902004242	Carboxylic acids and derivatives	0.999903678894043	Organic acids and derivatives	0.999950647354126	Organic compounds; Lipids and lipid-like molecules; Amino acids, peptides, and analogues; Alpha amino acids and derivatives; Fatty acids and conjugates; Organic acids and derivatives; Carboxylic acids and derivatives; Organonitrogen compounds; Organooxygen compounds; Fatty amides; Branched fatty acids; Amino acids and derivatives; Carboxylic acid amides; Carboxylic acid derivatives; N-acyl amines…
902	506.251	6.12	0.46387	-1.1082	0.0030345	2.5179	Down	506.2514mz/6.12min	C23H40NO9P	[M + H]+	Fatty acids	0.991789102554321	Glycerophospholipids	0.997837603092194	Oxidized glycerophospholipids	0.774587750434875	Phosphatidylethanolamines	0.589150726795197	Phosphatidylethanolamines	0.589150726795197	Glycerophosphoethanolamines	0.876209855079651	Glycerophospholipids	0.999787747859955	Lipids and lipid-like molecules	0.997768878936768	Organic compounds; Lipids and lipid-like molecules; Amino acids, peptides, and analogues; Alcohols and polyols; Glycerophospholipids; Organic acids and derivatives; Carboxylic acids and derivatives; Organonitrogen compounds; Organooxygen compounds; Fatty acid esters; Dicarboxylic acids and derivatives; Amino acids and derivatives; Organic phosphoric acids and derivatives; Phosphate esters; Monoal…
[truncated: 212 more rows]

## Sheet: 3.MS2Query_prediction
query_spectrum_nr	ms2query_model_prediction	precursor_mz_difference	precursor_mz_query_spectrum	precursor_mz_analog	inchikey	analog_compound_name	smiles	retention_time	feature_id	cf_kingdom	cf_superclass	cf_class	cf_subclass	cf_direct_parent	npc_class_results	npc_superclass_results	npc_pathway_results
1	0.6649	28.0852	612.539	640.624	NNLQQNODNROHPW	Cer(d18:0/22:0(2OH))	CCCCCCCCCCCCCCCCCCCCC(C(=O)N[C@@H](CO)[C@@H](CCCCCCCCCCCCCCC)O)O	697.816	1	Organic compounds	Lipids and lipid-like molecules	Sphingolipids	Ceramides	Ceramides	Ceramides	Sphingolipids	Fatty acids
[truncated: 1,672 more rows]
